# Supplementary material for: Colorimetric fluoride detection in dimethyl sulfoxide using a heteroleptic ruthenium(ii) complex with amino and amide groups: X-ray crystallographic and spectroscopic analyses
Source: RSC Adv. 2022 Sep 7;12(39):25227–39. doi: 10.1039/d2ra03593f (PMC9450000; doi:10.1039/d2ra03593f)
Supplement: RA-012-D2RA03593F-s002 [file RA-012-D2RA03593F-s002.cif]

# Electronic Supplementary Material (ESI) for RSC Advances.
# This journal is © The Royal Society of Chemistry 2022

####################################################################### 
# 
# This file contains crystal structure data downloaded from the 
# Cambridge Structural Database (CSD) hosted by the Cambridge 
# Crystallographic Data Centre (CCDC).
# 
# Full information about CCDC data access policies and citation 
# guidelines are available at http://www.ccdc.cam.ac.uk/access/V1 
# 
# Audit and citation data items may have been added by the CCDC. 
# Please retain this information to preserve the provenance of 
# this file and to allow appropriate attribution of the data. 
# 
#######################################################################

data_[Ru(Hdpa)2(H2pia)]F2_2(EtOH)
_database_code_depnum_ccdc_archive 'CCDC 2167400'
loop_
_audit_author_name
_audit_author_address
'Mari TOYAMA'
;Osaka Electro Communication University
Japan
;
_audit_update_record             
;
2022-04-19 deposited with the CCDC.	2022-08-21 downloaded from the CCDC.
;
#==============================================================================
# CHEMICAL DATA

_chemical_formula_sum            'C30 H36 F2 N8 O3 Ru'
_chemical_formula_moiety         'C30 H36 F2 N8 O3 Ru'
_chemical_formula_weight         695.73
_chemical_melting_point          ?

#==============================================================================
# CRYSTAL DATA
_space_group_crystal_system      monoclinic
_space_group_name_H-M_alt        'P 1 21/c 1'
_space_group_name_Hall           '-P 2ybc'
_space_group_IT_number           14
loop_
_space_group_symop_id
_space_group_symop_operation_xyz
1 +X,+Y,+Z
2 -X,1/2+Y,1/2-Z
3 -X,-Y,-Z
4 +X,-1/2-Y,-1/2+Z
#------------------------------------------------------------------------------
_cell_length_a                   9.09482(19)
_cell_length_b                   23.8546(5)
_cell_length_c                   16.9383(4)
_cell_angle_alpha                90.0000
_cell_angle_beta                 103.492(2)
_cell_angle_gamma                90.0000
_cell_volume                     3573.40(14)
_cell_formula_units_Z            4
_cell_measurement_reflns_used    28137
_cell_measurement_theta_min      2.10
_cell_measurement_theta_max      30.57
_cell_measurement_temperature    173
#------------------------------------------------------------------------------
_exptl_crystal_description       block
_exptl_crystal_colour            yellow
_exptl_crystal_size_max          0.200
_exptl_crystal_size_mid          0.050
_exptl_crystal_size_min          0.050
_exptl_crystal_density_diffrn    1.293
_exptl_crystal_density_meas      ?
_exptl_crystal_density_method    'not measured'
_exptl_crystal_F_000             1432.00
_exptl_absorpt_coefficient_mu    0.489
_exptl_absorpt_correction_type   multi-scan
_exptl_absorpt_process_details   
;
CrysAlisPro 1.171.39.46 (Rigaku Oxford Diffraction, 2018)
Empirical absorption correction using spherical harmonics,
 implemented in SCALE3 ABSPACK scaling algorithm.
;
_exptl_absorpt_correction_T_min  0.880
_exptl_absorpt_correction_T_max  0.976

#==============================================================================
# EXPERIMENTAL DATA

_diffrn_ambient_temperature      173
_diffrn_radiation_type           'Mo K\a'
_diffrn_radiation_wavelength     0.71073
_diffrn_measurement_device_type  'Rigaku Mercury70'
_diffrn_measurement_method       \w
_diffrn_detector_area_resol_mean 14.629
_diffrn_reflns_number            44447
_diffrn_reflns_av_unetI/netI     0.0251
_diffrn_reflns_av_R_equivalents  0.0284
_diffrn_reflns_theta_max         30.351
_diffrn_reflns_theta_min         2.108
_diffrn_reflns_theta_full        25.242
_diffrn_measured_fraction_theta_max 0.910
_diffrn_measured_fraction_theta_full 0.999
_diffrn_reflns_Laue_measured_fraction_max 0.910
_diffrn_reflns_Laue_measured_fraction_full 0.999
_diffrn_reflns_point_group_measured_fraction_max 0.910
_diffrn_reflns_point_group_measured_fraction_full 0.999
_diffrn_reflns_limit_h_min       -11
_diffrn_reflns_limit_h_max       12
_diffrn_reflns_limit_k_min       -32
_diffrn_reflns_limit_k_max       33
_diffrn_reflns_limit_l_min       -23
_diffrn_reflns_limit_l_max       23
_diffrn_standards_number         0
_diffrn_standards_interval_count .
_diffrn_standards_decay_%        ?
_reflns_number_total             9765
_reflns_number_gt                8060
_reflns_threshold_expression     F^2^>2.0\s(F^2^)
_reflns_Friedel_coverage         0.000
_reflns_Friedel_fraction_max     .
_reflns_Friedel_fraction_full    .

#==============================================================================
# REFINEMENT DATA

_refine_special_details          
;
    Refinement was performed using all reflections. The weighted 
    R-factor (wR) and goodness of fit (S) are based on F^2^.
    R-factor (gt) are based on F. The threshold expression of
    F^2^ > 2.0 sigma(F^2^) is used only for calculating R-factor (gt).
;
_refine_ls_structure_factor_coef Fsqd
_refine_ls_R_factor_all          0.0439
_refine_ls_R_factor_gt           0.0322
_refine_ls_wR_factor_ref         0.0807
_refine_ls_wR_factor_gt          0.0759
_refine_ls_number_restraints     8
_refine_ls_hydrogen_treatment    mixed
_refine_ls_number_reflns         9765
_refine_ls_number_parameters     417
_refine_ls_goodness_of_fit_ref   1.019
_refine_ls_weighting_scheme      calc
_refine_ls_weighting_details     
'w = 1/[\s^2^(Fo^2^)+(0.0404P)^2^+2.3806P] where P=(Fo^2^+2Fc^2^)/3'
_atom_sites_solution_hydrogens   geom
_atom_sites_solution_primary     direct
_atom_sites_solution_secondary   difmap
_refine_ls_shift/su_max          0.001
_refine_diff_density_max         0.62
_refine_diff_density_min         -0.60
_refine_ls_extinction_method     none
_refine_ls_extinction_coef       ?

loop_
_atom_type_symbol
_atom_type_description
_atom_type_scat_dispersion_real
_atom_type_scat_dispersion_imag
_atom_type_scat_source
C C 0.0033 0.0016
;
International Tables for Crystallography
(Vol. C, Tables 4.2.6.8 and 6.1.1.4)
;
H H 0.0000 0.0000
;
International Tables for Crystallography
(Vol. C, Table 6.1.1.4)
;
F F 0.0171 0.0103
;
International Tables for Crystallography
(Vol. C, Tables 4.2.6.8 and 6.1.1.4)
;
N N 0.0061 0.0033
;
International Tables for Crystallography
(Vol. C, Tables 4.2.6.8 and 6.1.1.4)
;
O O 0.0106 0.0060
;
International Tables for Crystallography
(Vol. C, Tables 4.2.6.8 and 6.1.1.4)
;
Ru Ru -1.2594 0.8363
;
International Tables for Crystallography
(Vol. C, Tables 4.2.6.8 and 6.1.1.4)
;

#==============================================================================
# ATOMIC COORDINATES AND THERMAL PARAMETERS

loop_
_atom_site_label
_atom_site_type_symbol
_atom_site_fract_x
_atom_site_fract_y
_atom_site_fract_z
_atom_site_U_iso_or_equiv
_atom_site_adp_type
_atom_site_occupancy
_atom_site_site_symmetry_order
_atom_site_calc_flag
_atom_site_refinement_flags_posn
_atom_site_refinement_flags_adp
_atom_site_refinement_flags_occupancy
_atom_site_disorder_assembly
_atom_site_disorder_group
Ru1 Ru 0.59134(2) 0.81440(2) 0.06724(2) 0.01702(5) Uani 1 1 d . . . . .
F1 F 0.18894(18) 1.02770(6) 0.10890(11) 0.0552(4) Uani 1 1 d . . . . .
F2 F 0.11886(15) 0.69802(7) -0.15946(8) 0.0450(3) Uani 1 1 d . . . . .
O1 O 0.37219(13) 0.84757(5) 0.05323(8) 0.0220(3) Uani 1 1 d . . . . .
N1 N 0.53288(16) 0.81868(6) -0.05925(9) 0.0200(3) Uani 1 1 d . . . . .
C1 C 0.40819(19) 0.79158(8) -0.10007(11) 0.0214(3) Uani 1 1 d . . . . .
C2 C 0.3360(2) 0.80646(9) -0.18035(12) 0.0283(4) Uani 1 1 d . . . . .
H2 H 0.2453 0.7882 -0.2072 0.034 Uiso 1 1 calc R U . . .
C3 C 0.3974(2) 0.84744(9) -0.21926(12) 0.0322(4) Uani 1 1 d . . . . .
H3 H 0.3495 0.8580 -0.2732 0.039 Uiso 1 1 calc R U . . .
C4 C 0.5310(2) 0.87354(9) -0.17889(12) 0.0300(4) Uani 1 1 d . . . . .
H4 H 0.5776 0.9012 -0.2052 0.036 Uiso 1 1 calc R U . . .
C5 C 0.5935(2) 0.85823(8) -0.10005(11) 0.0255(4) Uani 1 1 d . . . . .
H5 H 0.6840 0.8763 -0.0725 0.031 Uiso 1 1 calc R U . . .
N2 N 0.34495(17) 0.74828(7) -0.06518(9) 0.0233(3) Uani 1 1 d D . . . .
H2A H 0.266(2) 0.7351(9) -0.0971(12) 0.028 Uiso 1 1 d D U . . .
N3 N 0.52914(16) 0.73075(6) 0.05678(9) 0.0201(3) Uani 1 1 d . . . . .
C6 C 0.41580(19) 0.71261(8) -0.00383(11) 0.0221(3) Uani 1 1 d . . . . .
C7 C 0.3631(2) 0.65699(9) -0.00664(12) 0.0320(4) Uani 1 1 d . . . . .
H7 H 0.2785 0.6457 -0.0479 0.038 Uiso 1 1 calc R U . . .
C8 C 0.4344(3) 0.61946(9) 0.05025(14) 0.0390(5) Uani 1 1 d . . . . .
H8 H 0.3999 0.5818 0.0489 0.047 Uiso 1 1 calc R U . . .
C9 C 0.5589(3) 0.63681(9) 0.11066(13) 0.0344(5) Uani 1 1 d . . . . .
H9 H 0.6130 0.6110 0.1495 0.041 Uiso 1 1 calc R U . . .
C10 C 0.6005(2) 0.69215(8) 0.11207(12) 0.0266(4) Uani 1 1 d . . . . .
H10 H 0.6834 0.7043 0.1538 0.032 Uiso 1 1 calc R U . . .
N4 N 0.81061(16) 0.78879(6) 0.07847(9) 0.0195(3) Uani 1 1 d . . . . .
C11 C 0.91895(19) 0.79380(8) 0.14797(11) 0.0206(3) Uani 1 1 d . . . . .
C12 C 1.0712(2) 0.78062(9) 0.15091(12) 0.0274(4) Uani 1 1 d . . . . .
H12 H 1.1463 0.7865 0.1995 0.033 Uiso 1 1 calc R U . . .
C13 C 1.1108(2) 0.75940(9) 0.08364(12) 0.0297(4) Uani 1 1 d . . . . .
H13 H 1.2132 0.7506 0.0851 0.036 Uiso 1 1 calc R U . . .
C14 C 0.9984(2) 0.75085(9) 0.01291(12) 0.0285(4) Uani 1 1 d . . . . .
H14 H 1.0217 0.7348 -0.0340 0.034 Uiso 1 1 calc R U . . .
C15 C 0.8535(2) 0.76631(8) 0.01328(11) 0.0243(4) Uani 1 1 d . . . . .
H15 H 0.7776 0.7610 -0.0352 0.029 Uiso 1 1 calc R U . . .
N5 N 0.88881(17) 0.81261(7) 0.21960(9) 0.0240(3) Uani 1 1 d D . . . .
H5A H 0.967(2) 0.8122(9) 0.2579(12) 0.029 Uiso 1 1 d D U . . .
N6 N 0.62048(16) 0.81388(6) 0.19211(9) 0.0200(3) Uani 1 1 d . . . . .
C16 C 0.7557(2) 0.81740(7) 0.24450(11) 0.0217(3) Uani 1 1 d . . . . .
C17 C 0.7684(2) 0.82656(9) 0.32816(12) 0.0292(4) Uani 1 1 d . . . . .
H17 H 0.8653 0.8295 0.3641 0.035 Uiso 1 1 calc R U . . .
C18 C 0.6407(2) 0.83126(10) 0.35729(12) 0.0328(4) Uani 1 1 d . . . . .
H18 H 0.6478 0.8381 0.4133 0.039 Uiso 1 1 calc R U . . .
C19 C 0.4990(2) 0.82588(9) 0.30314(12) 0.0297(4) Uani 1 1 d . . . . .
H19 H 0.4084 0.8284 0.3217 0.036 Uiso 1 1 calc R U . . .
C20 C 0.4948(2) 0.81696(8) 0.22294(12) 0.0254(4) Uani 1 1 d . . . . .
H20 H 0.3988 0.8126 0.1865 0.030 Uiso 1 1 calc R U . . .
N7 N 0.63440(17) 0.89919(6) 0.08009(9) 0.0208(3) Uani 1 1 d . . . . .
C21 C 0.5130(2) 0.93140(8) 0.08531(11) 0.0237(4) Uani 1 1 d . . . . .
C22 C 0.5256(2) 0.98829(9) 0.10104(14) 0.0329(4) Uani 1 1 d . . . . .
H22 H 0.4396 1.0097 0.1052 0.039 Uiso 1 1 calc R U . . .
C23 C 0.6662(3) 1.01373(9) 0.11072(15) 0.0374(5) Uani 1 1 d . . . . .
H23 H 0.6779 1.0526 0.1224 0.045 Uiso 1 1 calc R U . . .
C24 C 0.7888(2) 0.98162(9) 0.10311(14) 0.0333(4) Uani 1 1 d . . . . .
H24 H 0.8853 0.9984 0.1080 0.040 Uiso 1 1 calc R U . . .
C25 C 0.7690(2) 0.92497(8) 0.08828(12) 0.0265(4) Uani 1 1 d . . . . .
H25 H 0.8539 0.9031 0.0836 0.032 Uiso 1 1 calc R U . . .
C26 C 0.3670(2) 0.89970(8) 0.06714(11) 0.0229(4) Uani 1 1 d . . . . .
N8 N 0.23950(19) 0.92594(8) 0.06274(12) 0.0303(4) Uani 1 1 d D . . . .
H8A H 0.157(2) 0.9087(9) 0.0414(14) 0.036 Uiso 1 1 d D U . . .
H8B H 0.229(3) 0.9599(7) 0.0769(15) 0.036 Uiso 1 1 d D U . . .
C27 C -0.0352(3) 1.13621(11) 0.11203(17) 0.0473(6) Uani 1 1 d . . . . .
H27A H -0.0863 1.1058 0.1351 0.057 Uiso 1 1 calc R U . . .
H27B H -0.1134 1.1638 0.0869 0.057 Uiso 1 1 calc R U . . .
C28 C 0.0766(3) 1.16452(13) 0.18032(17) 0.0528(7) Uani 1 1 d . . . . .
H28A H 0.1266 1.1952 0.1584 0.063 Uiso 1 1 calc R U . . .
H28B H 0.1526 1.1372 0.2071 0.063 Uiso 1 1 calc R U . . .
H28C H 0.0233 1.1795 0.2198 0.063 Uiso 1 1 calc R U . . .
O2 O 0.03031(17) 1.11293(7) 0.04962(11) 0.0395(4) Uani 1 1 d D . . . .
H2E H 0.080(3) 1.0844(10) 0.0684(17) 0.059 Uiso 1 1 d D U . . .
C29 C 0.2729(8) 0.9741(2) 0.2978(4) 0.153(3) Uani 1 1 d D . . . .
H29A H 0.3016 0.9771 0.3577 0.183 Uiso 1 1 calc R U . . .
H29B H 0.3587 0.9567 0.2801 0.183 Uiso 1 1 calc R U . . .
C30 C 0.1430(7) 0.9376(2) 0.2751(4) 0.155(3) Uani 1 1 d D . . . .
H30A H 0.0686 0.9544 0.2301 0.186 Uiso 1 1 calc R U . . .
H30B H 0.0976 0.9325 0.3217 0.186 Uiso 1 1 calc R U . . .
H30C H 0.1748 0.9012 0.2582 0.186 Uiso 1 1 calc R U . . .
O3 O 0.2502(5) 1.02822(11) 0.26487(18) 0.1212(13) Uani 1 1 d D . . . .
H3E H 0.201(7) 1.023(3) 0.2118(16) 0.182 Uiso 1 1 d D U . . .

loop_
_atom_site_aniso_label
_atom_site_aniso_U_11
_atom_site_aniso_U_22
_atom_site_aniso_U_33
_atom_site_aniso_U_23
_atom_site_aniso_U_13
_atom_site_aniso_U_12
Ru1 0.01142(6) 0.02244(7) 0.01670(7) -0.00152(5) 0.00223(4) 0.00025(5)
F1 0.0499(9) 0.0403(8) 0.0738(11) -0.0103(7) 0.0111(8) 0.0127(7)
F2 0.0293(7) 0.0693(9) 0.0300(7) 0.0012(6) -0.0061(5) -0.0194(6)
O1 0.0139(5) 0.0264(6) 0.0255(6) -0.0027(5) 0.0040(5) 0.0007(5)
N1 0.0157(6) 0.0260(7) 0.0179(7) -0.0014(6) 0.0033(5) 0.0011(6)
C1 0.0142(8) 0.0298(9) 0.0203(8) -0.0035(7) 0.0042(6) 0.0033(7)
C2 0.0204(9) 0.0388(11) 0.0231(9) -0.0021(8) -0.0004(7) 0.0029(8)
C3 0.0331(11) 0.0410(12) 0.0206(9) 0.0028(8) 0.0019(8) 0.0067(9)
C4 0.0332(10) 0.0320(10) 0.0262(9) 0.0042(8) 0.0098(8) 0.0009(8)
C5 0.0228(9) 0.0294(9) 0.0244(9) -0.0019(7) 0.0058(7) -0.0020(7)
N2 0.0140(7) 0.0320(8) 0.0218(7) -0.0030(6) 0.0001(6) -0.0031(6)
N3 0.0160(7) 0.0236(7) 0.0210(7) -0.0011(6) 0.0050(5) 0.0006(6)
C6 0.0171(8) 0.0298(9) 0.0214(8) -0.0035(7) 0.0083(7) -0.0019(7)
C7 0.0347(11) 0.0338(11) 0.0270(10) -0.0046(8) 0.0061(8) -0.0120(9)
C8 0.0518(14) 0.0287(10) 0.0373(12) -0.0005(9) 0.0119(10) -0.0108(10)
C9 0.0446(12) 0.0295(10) 0.0293(10) 0.0053(8) 0.0091(9) 0.0015(9)
C10 0.0255(9) 0.0299(10) 0.0235(9) 0.0022(7) 0.0041(7) 0.0026(7)
N4 0.0135(6) 0.0247(7) 0.0200(7) -0.0005(6) 0.0031(5) 0.0008(5)
C11 0.0159(8) 0.0250(8) 0.0207(8) 0.0004(7) 0.0036(6) 0.0006(6)
C12 0.0156(8) 0.0377(11) 0.0270(9) 0.0008(8) 0.0015(7) 0.0025(7)
C13 0.0155(8) 0.0400(11) 0.0348(11) -0.0017(9) 0.0084(7) 0.0044(8)
C14 0.0227(9) 0.0348(10) 0.0296(10) -0.0049(8) 0.0096(8) 0.0033(8)
C15 0.0192(8) 0.0320(10) 0.0216(8) -0.0029(7) 0.0045(7) 0.0005(7)
N5 0.0143(7) 0.0371(9) 0.0182(7) -0.0025(7) -0.0008(5) 0.0036(6)
N6 0.0165(7) 0.0244(7) 0.0190(7) -0.0005(6) 0.0042(5) 0.0001(6)
C16 0.0199(8) 0.0243(8) 0.0205(8) 0.0004(7) 0.0038(6) 0.0019(7)
C17 0.0255(9) 0.0404(11) 0.0201(9) -0.0007(8) 0.0019(7) 0.0055(8)
C18 0.0357(11) 0.0435(12) 0.0198(9) 0.0015(8) 0.0078(8) 0.0065(9)
C19 0.0284(10) 0.0366(11) 0.0278(10) 0.0025(8) 0.0141(8) 0.0012(8)
C20 0.0187(8) 0.0325(10) 0.0259(9) -0.0002(8) 0.0069(7) -0.0027(7)
N7 0.0166(7) 0.0252(7) 0.0197(7) -0.0010(6) 0.0025(5) -0.0012(6)
C21 0.0186(8) 0.0274(9) 0.0245(9) -0.0034(7) 0.0036(7) 0.0003(7)
C22 0.0253(10) 0.0287(10) 0.0434(12) -0.0059(9) 0.0053(9) 0.0031(8)
C23 0.0333(11) 0.0274(10) 0.0503(13) -0.0088(9) 0.0075(10) -0.0052(9)
C24 0.0238(9) 0.0311(10) 0.0440(12) -0.0044(9) 0.0058(9) -0.0076(8)
C25 0.0186(8) 0.0311(10) 0.0297(9) -0.0021(8) 0.0054(7) -0.0013(7)
C26 0.0180(8) 0.0280(9) 0.0219(8) -0.0028(7) 0.0030(7) 0.0002(7)
N8 0.0181(7) 0.0287(9) 0.0428(10) -0.0068(8) 0.0044(7) 0.0032(6)
C27 0.0324(12) 0.0481(14) 0.0632(17) -0.0059(12) 0.0144(11) 0.0020(10)
C28 0.0368(13) 0.0724(18) 0.0492(15) -0.0164(14) 0.0099(11) -0.0028(13)
O2 0.0263(8) 0.0380(9) 0.0541(10) -0.0050(8) 0.0091(7) 0.0042(6)
C29 0.199(7) 0.086(4) 0.155(6) 0.019(4) 0.007(5) -0.031(4)
C30 0.133(5) 0.103(4) 0.210(7) 0.022(4) 0.002(5) -0.014(4)
O3 0.220(4) 0.0566(16) 0.0785(19) -0.0024(15) 0.017(2) -0.019(2)

#==============================================================================
_computing_data_collection       'CrysAlisPro 1.171.39.46 (Rigaku OD, 2018)'
_computing_cell_refinement       'CrysAlisPro 1.171.39.46 (Rigaku OD, 2018)'
_computing_data_reduction        'CrysAlisPro 1.171.39.46 (Rigaku OD, 2018)'
_computing_structure_solution    'SIR2014 (Burla, et al., 2014)'
_computing_structure_refinement  'SHELXL Version 2014/7 (Sheldrick, 2008)'
_computing_publication_material  'CrystalStructure 4.3 (Rigaku, 2019)'
_computing_molecular_graphics    'CrystalStructure 4.3'

#==============================================================================
# MOLECULAR GEOMETRY

_geom_special_details            
;
 All esds (except the esd in the dihedral angle between two l.s. planes)
 are estimated using the full covariance matrix.  The cell esds are taken
 into account individually in the estimation of esds in distances, angles
 and torsion angles; correlations between esds in cell parameters are only
 used when they are defined by crystal symmetry.  An approximate (isotropic)
 treatment of cell esds is used for estimating esds involving l.s. planes.
;

loop_
_geom_bond_atom_site_label_1
_geom_bond_atom_site_label_2
_geom_bond_distance
_geom_bond_site_symmetry_2
_geom_bond_publ_flag
Ru1 N4 2.0517(14) . ?
Ru1 N7 2.0621(15) . ?
Ru1 N6 2.0693(15) . ?
Ru1 N3 2.0705(15) . ?
Ru1 N1 2.0861(15) . ?
Ru1 O1 2.1058(12) . ?
O1 C26 1.269(2) . ?
N1 C1 1.348(2) . ?
N1 C5 1.360(2) . ?
C1 N2 1.380(2) . ?
C1 C2 1.411(3) . ?
C2 C3 1.369(3) . ?
C2 H2 0.9500 . ?
C3 C4 1.394(3) . ?
C3 H3 0.9500 . ?
C4 C5 1.373(3) . ?
C4 H4 0.9500 . ?
C5 H5 0.9500 . ?
N2 C6 1.381(2) . ?
N2 H2A 0.849(15) . ?
N3 C6 1.345(2) . ?
N3 C10 1.365(2) . ?
C6 C7 1.408(3) . ?
C7 C8 1.363(3) . ?
C7 H7 0.9500 . ?
C8 C9 1.400(3) . ?
C8 H8 0.9500 . ?
C9 C10 1.372(3) . ?
C9 H9 0.9500 . ?
C10 H10 0.9500 . ?
N4 C11 1.353(2) . ?
N4 C15 1.364(2) . ?
C11 N5 1.380(2) . ?
C11 C12 1.409(2) . ?
C12 C13 1.369(3) . ?
C12 H12 0.9500 . ?
C13 C14 1.396(3) . ?
C13 H13 0.9500 . ?
C14 C15 1.370(3) . ?
C14 H14 0.9500 . ?
C15 H15 0.9500 . ?
N5 C16 1.376(2) . ?
N5 H5A 0.844(16) . ?
N6 C16 1.341(2) . ?
N6 C20 1.365(2) . ?
C16 C17 1.412(3) . ?
C17 C18 1.369(3) . ?
C17 H17 0.9500 . ?
C18 C19 1.402(3) . ?
C18 H18 0.9500 . ?
C19 C20 1.367(3) . ?
C19 H19 0.9500 . ?
C20 H20 0.9500 . ?
N7 C25 1.348(2) . ?
N7 C21 1.365(2) . ?
C21 C22 1.383(3) . ?
C21 C26 1.496(2) . ?
C22 C23 1.390(3) . ?
C22 H22 0.9500 . ?
C23 C24 1.384(3) . ?
C23 H23 0.9500 . ?
C24 C25 1.379(3) . ?
C24 H24 0.9500 . ?
C25 H25 0.9500 . ?
C26 N8 1.304(2) . ?
N8 H8A 0.856(16) . ?
N8 H8B 0.857(16) . ?
C27 O2 1.441(3) . ?
C27 C28 1.510(4) . ?
C27 H27A 0.9900 . ?
C27 H27B 0.9900 . ?
C28 H28A 0.9800 . ?
C28 H28B 0.9800 . ?
C28 H28C 0.9800 . ?
O2 H2E 0.840(17) . ?
C29 O3 1.402(5) . ?
C29 C30 1.445(6) . ?
C29 H29A 0.9900 . ?
C29 H29B 0.9900 . ?
C30 H30A 0.9800 . ?
C30 H30B 0.9800 . ?
C30 H30C 0.9800 . ?
O3 H3E 0.914(19) . ?

loop_
_geom_angle_atom_site_label_1
_geom_angle_atom_site_label_2
_geom_angle_atom_site_label_3
_geom_angle
_geom_angle_site_symmetry_1
_geom_angle_site_symmetry_3
_geom_angle_publ_flag
N4 Ru1 N7 97.23(6) . . ?
N4 Ru1 N6 90.77(6) . . ?
N7 Ru1 N6 85.53(6) . . ?
N4 Ru1 N3 87.77(6) . . ?
N7 Ru1 N3 174.74(6) . . ?
N6 Ru1 N3 92.81(6) . . ?
N4 Ru1 N1 96.84(6) . . ?
N7 Ru1 N1 93.27(6) . . ?
N6 Ru1 N1 172.38(6) . . ?
N3 Ru1 N1 87.71(6) . . ?
N4 Ru1 O1 175.09(5) . . ?
N7 Ru1 O1 78.16(5) . . ?
N6 Ru1 O1 90.55(5) . . ?
N3 Ru1 O1 96.89(5) . . ?
N1 Ru1 O1 81.84(5) . . ?
C26 O1 Ru1 115.01(11) . . ?
C1 N1 C5 117.66(16) . . ?
C1 N1 Ru1 119.07(12) . . ?
C5 N1 Ru1 121.30(12) . . ?
N1 C1 N2 121.61(16) . . ?
N1 C1 C2 121.37(17) . . ?
N2 C1 C2 117.02(16) . . ?
C3 C2 C1 119.57(18) . . ?
C3 C2 H2 120.2 . . ?
C1 C2 H2 120.2 . . ?
C2 C3 C4 119.31(18) . . ?
C2 C3 H3 120.3 . . ?
C4 C3 H3 120.3 . . ?
C5 C4 C3 118.28(19) . . ?
C5 C4 H4 120.9 . . ?
C3 C4 H4 120.9 . . ?
N1 C5 C4 123.65(18) . . ?
N1 C5 H5 118.2 . . ?
C4 C5 H5 118.2 . . ?
C1 N2 C6 127.97(15) . . ?
C1 N2 H2A 112.1(15) . . ?
C6 N2 H2A 115.3(15) . . ?
C6 N3 C10 117.63(16) . . ?
C6 N3 Ru1 121.37(12) . . ?
C10 N3 Ru1 120.99(12) . . ?
N3 C6 N2 121.08(16) . . ?
N3 C6 C7 121.53(17) . . ?
N2 C6 C7 117.38(16) . . ?
C8 C7 C6 119.54(19) . . ?
C8 C7 H7 120.2 . . ?
C6 C7 H7 120.2 . . ?
C7 C8 C9 119.5(2) . . ?
C7 C8 H8 120.2 . . ?
C9 C8 H8 120.2 . . ?
C10 C9 C8 118.0(2) . . ?
C10 C9 H9 121.0 . . ?
C8 C9 H9 121.0 . . ?
N3 C10 C9 123.53(19) . . ?
N3 C10 H10 118.2 . . ?
C9 C10 H10 118.2 . . ?
C11 N4 C15 116.84(15) . . ?
C11 N4 Ru1 123.32(12) . . ?
C15 N4 Ru1 119.83(12) . . ?
N4 C11 N5 122.70(15) . . ?
N4 C11 C12 121.42(16) . . ?
N5 C11 C12 115.88(16) . . ?
C13 C12 C11 119.98(17) . . ?
C13 C12 H12 120.0 . . ?
C11 C12 H12 120.0 . . ?
C12 C13 C14 119.07(17) . . ?
C12 C13 H13 120.5 . . ?
C14 C13 H13 120.5 . . ?
C15 C14 C13 117.98(18) . . ?
C15 C14 H14 121.0 . . ?
C13 C14 H14 121.0 . . ?
N4 C15 C14 124.51(17) . . ?
N4 C15 H15 117.7 . . ?
C14 C15 H15 117.7 . . ?
C16 N5 C11 131.75(15) . . ?
C16 N5 H5A 114.2(16) . . ?
C11 N5 H5A 111.6(16) . . ?
C16 N6 C20 117.66(15) . . ?
C16 N6 Ru1 123.71(12) . . ?
C20 N6 Ru1 118.15(12) . . ?
N6 C16 N5 121.90(16) . . ?
N6 C16 C17 121.42(17) . . ?
N5 C16 C17 116.67(16) . . ?
C18 C17 C16 119.82(18) . . ?
C18 C17 H17 120.1 . . ?
C16 C17 H17 120.1 . . ?
C17 C18 C19 118.97(18) . . ?
C17 C18 H18 120.5 . . ?
C19 C18 H18 120.5 . . ?
C20 C19 C18 118.22(18) . . ?
C20 C19 H19 120.9 . . ?
C18 C19 H19 120.9 . . ?
N6 C20 C19 123.84(18) . . ?
N6 C20 H20 118.1 . . ?
C19 C20 H20 118.1 . . ?
C25 N7 C21 117.75(16) . . ?
C25 N7 Ru1 127.16(13) . . ?
C21 N7 Ru1 114.98(12) . . ?
N7 C21 C22 122.20(17) . . ?
N7 C21 C26 113.25(16) . . ?
C22 C21 C26 124.44(17) . . ?
C21 C22 C23 118.94(19) . . ?
C21 C22 H22 120.5 . . ?
C23 C22 H22 120.5 . . ?
C24 C23 C22 119.1(2) . . ?
C24 C23 H23 120.4 . . ?
C22 C23 H23 120.4 . . ?
C25 C24 C23 119.03(19) . . ?
C25 C24 H24 120.5 . . ?
C23 C24 H24 120.5 . . ?
N7 C25 C24 122.91(18) . . ?
N7 C25 H25 118.5 . . ?
C24 C25 H25 118.5 . . ?
O1 C26 N8 122.09(17) . . ?
O1 C26 C21 117.63(16) . . ?
N8 C26 C21 120.22(17) . . ?
C26 N8 H8A 118.0(17) . . ?
C26 N8 H8B 126.4(17) . . ?
H8A N8 H8B 116(2) . . ?
O2 C27 C28 114.5(2) . . ?
O2 C27 H27A 108.6 . . ?
C28 C27 H27A 108.6 . . ?
O2 C27 H27B 108.6 . . ?
C28 C27 H27B 108.6 . . ?
H27A C27 H27B 107.6 . . ?
C27 C28 H28A 109.5 . . ?
C27 C28 H28B 109.5 . . ?
H28A C28 H28B 109.5 . . ?
C27 C28 H28C 109.5 . . ?
H28A C28 H28C 109.5 . . ?
H28B C28 H28C 109.5 . . ?
C27 O2 H2E 108(2) . . ?
O3 C29 C30 114.4(5) . . ?
O3 C29 H29A 108.7 . . ?
C30 C29 H29A 108.7 . . ?
O3 C29 H29B 108.7 . . ?
C30 C29 H29B 108.7 . . ?
H29A C29 H29B 107.6 . . ?
C29 C30 H30A 109.5 . . ?
C29 C30 H30B 109.5 . . ?
H30A C30 H30B 109.5 . . ?
C29 C30 H30C 109.5 . . ?
H30A C30 H30C 109.5 . . ?
H30B C30 H30C 109.5 . . ?
C29 O3 H3E 105(4) . . ?

loop_
_geom_torsion_atom_site_label_1
_geom_torsion_atom_site_label_2
_geom_torsion_atom_site_label_3
_geom_torsion_atom_site_label_4
_geom_torsion
_geom_torsion_site_symmetry_1
_geom_torsion_site_symmetry_2
_geom_torsion_site_symmetry_3
_geom_torsion_site_symmetry_4
_geom_torsion_publ_flag
C5 N1 C1 N2 175.64(16) . . . . ?
Ru1 N1 C1 N2 -20.1(2) . . . . ?
C5 N1 C1 C2 -4.7(3) . . . . ?
Ru1 N1 C1 C2 159.55(14) . . . . ?
N1 C1 C2 C3 3.2(3) . . . . ?
N2 C1 C2 C3 -177.16(18) . . . . ?
C1 C2 C3 C4 0.4(3) . . . . ?
C2 C3 C4 C5 -2.1(3) . . . . ?
C1 N1 C5 C4 2.9(3) . . . . ?
Ru1 N1 C5 C4 -160.97(15) . . . . ?
C3 C4 C5 N1 0.5(3) . . . . ?
N1 C1 N2 C6 -26.2(3) . . . . ?
C2 C1 N2 C6 154.09(18) . . . . ?
C10 N3 C6 N2 -175.57(16) . . . . ?
Ru1 N3 C6 N2 5.4(2) . . . . ?
C10 N3 C6 C7 5.5(3) . . . . ?
Ru1 N3 C6 C7 -173.54(14) . . . . ?
C1 N2 C6 N3 35.0(3) . . . . ?
C1 N2 C6 C7 -146.00(19) . . . . ?
N3 C6 C7 C8 -4.3(3) . . . . ?
N2 C6 C7 C8 176.68(19) . . . . ?
C6 C7 C8 C9 0.0(3) . . . . ?
C7 C8 C9 C10 2.7(3) . . . . ?
C6 N3 C10 C9 -2.6(3) . . . . ?
Ru1 N3 C10 C9 176.44(16) . . . . ?
C8 C9 C10 N3 -1.5(3) . . . . ?
C15 N4 C11 N5 -175.91(17) . . . . ?
Ru1 N4 C11 N5 5.3(2) . . . . ?
C15 N4 C11 C12 5.0(3) . . . . ?
Ru1 N4 C11 C12 -173.87(14) . . . . ?
N4 C11 C12 C13 -3.6(3) . . . . ?
N5 C11 C12 C13 177.25(19) . . . . ?
C11 C12 C13 C14 -0.4(3) . . . . ?
C12 C13 C14 C15 2.5(3) . . . . ?
C11 N4 C15 C14 -2.7(3) . . . . ?
Ru1 N4 C15 C14 176.14(16) . . . . ?
C13 C14 C15 N4 -1.0(3) . . . . ?
N4 C11 N5 C16 17.2(3) . . . . ?
C12 C11 N5 C16 -163.62(19) . . . . ?
C20 N6 C16 N5 177.50(17) . . . . ?
Ru1 N6 C16 N5 -10.7(2) . . . . ?
C20 N6 C16 C17 -2.9(3) . . . . ?
Ru1 N6 C16 C17 168.94(14) . . . . ?
C11 N5 C16 N6 -14.1(3) . . . . ?
C11 N5 C16 C17 166.30(19) . . . . ?
N6 C16 C17 C18 0.9(3) . . . . ?
N5 C16 C17 C18 -179.45(19) . . . . ?
C16 C17 C18 C19 1.1(3) . . . . ?
C17 C18 C19 C20 -1.0(3) . . . . ?
C16 N6 C20 C19 3.0(3) . . . . ?
Ru1 N6 C20 C19 -169.24(16) . . . . ?
C18 C19 C20 N6 -1.1(3) . . . . ?
C25 N7 C21 C22 -2.1(3) . . . . ?
Ru1 N7 C21 C22 174.32(16) . . . . ?
C25 N7 C21 C26 174.24(16) . . . . ?
Ru1 N7 C21 C26 -9.37(19) . . . . ?
N7 C21 C22 C23 0.9(3) . . . . ?
C26 C21 C22 C23 -174.94(19) . . . . ?
C21 C22 C23 C24 1.0(3) . . . . ?
C22 C23 C24 C25 -1.7(3) . . . . ?
C21 N7 C25 C24 1.3(3) . . . . ?
Ru1 N7 C25 C24 -174.59(15) . . . . ?
C23 C24 C25 N7 0.6(3) . . . . ?
Ru1 O1 C26 N8 -178.43(15) . . . . ?
Ru1 O1 C26 C21 4.4(2) . . . . ?
N7 C21 C26 O1 3.3(2) . . . . ?
C22 C21 C26 O1 179.47(19) . . . . ?
N7 C21 C26 N8 -173.99(18) . . . . ?
C22 C21 C26 N8 2.2(3) . . . . ?

loop_
_geom_hbond_atom_site_label_D
_geom_hbond_atom_site_label_H
_geom_hbond_atom_site_label_A
_geom_hbond_site_symmetry_D
_geom_hbond_site_symmetry_H
_geom_hbond_site_symmetry_A
_geom_hbond_distance_DA
_geom_hbond_distance_DH
_geom_hbond_distance_HA
_geom_hbond_angle_DHA
_geom_hbond_publ_flag
N2 H2A F2 . . . 2.5853(19) 0.849(18) 1.743(18) 171(2) no
N5 H5A F2 . . 4_676 2.5765(18) 0.844(17) 1.739(17) 172(2) no
N8 H8A O2 . . 3_575 2.885(2) 0.856(19) 2.080(19) 156(2) no
N8 H8B F1 . . . 2.624(2) 0.857(19) 1.77(2) 174(3) no
O2 H2E F1 . . . 2.559(2) 0.84(2) 1.72(2) 178(2) no
O3 H3E F1 . . . 2.570(3) 0.91(3) 1.72(3) 152(6) no

#==============================================================================
# Additional structures and associated data_? identifiers
# should be added at this point if there is more than one 
# structure analysis in the CIF.

_shelx_res_file                  
;

    shelxl.res created by SHELXL-2014/7

TITL xcalibur
CELL  0.71073 9.09482 23.85460 16.93830 90.00000 103.49200 90.00000
ZERR  4 0.00019 0.00050 0.00040 0.00000 0.00200 0.00000
LATT 1
SYMM    -X, .50+Y, .50-Z
SFAC C H F N O RU
UNIT 120 144 8 32 12 4
OMIT     -1   0   2
OMIT      1   0   0
OMIT      0   7   2
L.S. 10
FMAP 2
PLAN 25
WPDB -2
HTAB
BOND $H
CONF
LIST 4
TEMP -100.0
ACTA
SIZE 0.200 0.050 0.050
ABIN
DFIX 0.8600 0.0200 N2 H2A
DFIX 0.8600 0.0200 N5 H5A
DFIX 0.8600 0.0200 N8 H8A
DFIX 0.8600 0.0200 N8 H8B
DFIX 0.8200 0.0200 O2 H2E
DFIX 1.4200 0.0100 O3 C29
DFIX 1.5200 0.0100 C29 C30
DFIX 0.8200 0.0200 O3 H3E
WGHT    0.040400    2.380600
FVAR       1.06857
RU1   6    0.591344    0.814402    0.067243    11.00000    0.01142    0.02244 =
         0.01670   -0.00152    0.00223    0.00025
F1    3    0.188938    1.027698    0.108897    11.00000    0.04993    0.04029 =
         0.07381   -0.01031    0.01107    0.01270
F2    3    0.118856    0.698018   -0.159461    11.00000    0.02930    0.06930 =
         0.03003    0.00123   -0.00614   -0.01942
O1    5    0.372185    0.847566    0.053234    11.00000    0.01386    0.02643 =
         0.02552   -0.00266    0.00397    0.00070
N1    4    0.532876    0.818676   -0.059246    11.00000    0.01571    0.02602 =
         0.01792   -0.00144    0.00333    0.00109
C1    1    0.408190    0.791575   -0.100067    11.00000    0.01423    0.02975 =
         0.02031   -0.00352    0.00420    0.00328
C2    1    0.335990    0.806461   -0.180354    11.00000    0.02036    0.03878 =
         0.02310   -0.00213   -0.00040    0.00294
AFIX  43
H2    2    0.245334    0.788164   -0.207242    11.00000   -1.20000
AFIX   0
C3    1    0.397396    0.847437   -0.219264    11.00000    0.03306    0.04097 =
         0.02056    0.00279    0.00191    0.00671
AFIX  43
H3    2    0.349491    0.857979   -0.273219    11.00000   -1.20000
AFIX   0
C4    1    0.530990    0.873544   -0.178888    11.00000    0.03317    0.03197 =
         0.02623    0.00417    0.00983    0.00095
AFIX  43
H4    2    0.577582    0.901207   -0.205239    11.00000   -1.20000
AFIX   0
C5    1    0.593460    0.858234   -0.100053    11.00000    0.02278    0.02942 =
         0.02439   -0.00193    0.00580   -0.00205
AFIX  43
H5    2    0.684039    0.876277   -0.072481    11.00000   -1.20000
AFIX   0
N2    4    0.344949    0.748277   -0.065185    11.00000    0.01401    0.03199 =
         0.02181   -0.00297    0.00015   -0.00309
H2A   2    0.266408    0.735121   -0.097090    11.00000   -1.20000
N3    4    0.529136    0.730746    0.056778    11.00000    0.01599    0.02362 =
         0.02100   -0.00110    0.00497    0.00056
C6    1    0.415802    0.712615   -0.003833    11.00000    0.01705    0.02975 =
         0.02142   -0.00348    0.00826   -0.00189
C7    1    0.363139    0.656992   -0.006642    11.00000    0.03474    0.03376 =
         0.02698   -0.00458    0.00614   -0.01199
AFIX  43
H7    2    0.278512    0.645682   -0.047896    11.00000   -1.20000
AFIX   0
C8    1    0.434424    0.619461    0.050251    11.00000    0.05182    0.02873 =
         0.03725   -0.00045    0.01189   -0.01085
AFIX  43
H8    2    0.399863    0.581813    0.048906    11.00000   -1.20000
AFIX   0
C9    1    0.558922    0.636812    0.110663    11.00000    0.04461    0.02950 =
         0.02934    0.00534    0.00907    0.00146
AFIX  43
H9    2    0.613025    0.611031    0.149524    11.00000   -1.20000
AFIX   0
C10   1    0.600462    0.692153    0.112072    11.00000    0.02552    0.02988 =
         0.02354    0.00223    0.00413    0.00264
AFIX  43
H10   2    0.683351    0.704262    0.153790    11.00000   -1.20000
AFIX   0
N4    4    0.810608    0.788786    0.078473    11.00000    0.01347    0.02474 =
         0.02003   -0.00052    0.00310    0.00080
C11   1    0.918948    0.793796    0.147967    11.00000    0.01590    0.02500 =
         0.02073    0.00037    0.00362    0.00064
C12   1    1.071186    0.780617    0.150907    11.00000    0.01563    0.03773 =
         0.02704    0.00084    0.00148    0.00254
AFIX  43
H12   2    1.146340    0.786453    0.199544    11.00000   -1.20000
AFIX   0
C13   1    1.110752    0.759399    0.083644    11.00000    0.01555    0.04000 =
         0.03483   -0.00175    0.00844    0.00437
AFIX  43
H13   2    1.213223    0.750614    0.085075    11.00000   -1.20000
AFIX   0
C14   1    0.998371    0.750853    0.012915    11.00000    0.02267    0.03479 =
         0.02965   -0.00486    0.00960    0.00334
AFIX  43
H14   2    1.021701    0.734808   -0.034029    11.00000   -1.20000
AFIX   0
C15   1    0.853476    0.766307    0.013281    11.00000    0.01922    0.03198 =
         0.02157   -0.00295    0.00450    0.00046
AFIX  43
H15   2    0.777619    0.761000   -0.035224    11.00000   -1.20000
AFIX   0
N5    4    0.888810    0.812608    0.219603    11.00000    0.01432    0.03709 =
         0.01824   -0.00254   -0.00078    0.00358
H5A   2    0.967027    0.812215    0.257912    11.00000   -1.20000
N6    4    0.620484    0.813883    0.192107    11.00000    0.01655    0.02437 =
         0.01897   -0.00046    0.00418    0.00010
C16   1    0.755747    0.817400    0.244504    11.00000    0.01993    0.02426 =
         0.02053    0.00044    0.00380    0.00190
C17   1    0.768407    0.826558    0.328165    11.00000    0.02548    0.04039 =
         0.02014   -0.00067    0.00186    0.00551
AFIX  43
H17   2    0.865326    0.829452    0.364146    11.00000   -1.20000
AFIX   0
C18   1    0.640655    0.831257    0.357295    11.00000    0.03566    0.04352 =
         0.01980    0.00151    0.00783    0.00650
AFIX  43
H18   2    0.647847    0.838055    0.413331    11.00000   -1.20000
AFIX   0
C19   1    0.498998    0.825880    0.303141    11.00000    0.02835    0.03661 =
         0.02779    0.00247    0.01411    0.00125
AFIX  43
H19   2    0.408380    0.828371    0.321702    11.00000   -1.20000
AFIX   0
C20   1    0.494790    0.816961    0.222942    11.00000    0.01866    0.03248 =
         0.02586   -0.00016    0.00688   -0.00268
AFIX  43
H20   2    0.398765    0.812649    0.186518    11.00000   -1.20000
AFIX   0
N7    4    0.634398    0.899195    0.080088    11.00000    0.01658    0.02517 =
         0.01971   -0.00096    0.00251   -0.00118
C21   1    0.512959    0.931404    0.085307    11.00000    0.01858    0.02737 =
         0.02451   -0.00341    0.00357    0.00026
C22   1    0.525591    0.988292    0.101040    11.00000    0.02527    0.02872 =
         0.04340   -0.00586    0.00534    0.00312
AFIX  43
H22   2    0.439555    1.009658    0.105171    11.00000   -1.20000
AFIX   0
C23   1    0.666186    1.013727    0.110717    11.00000    0.03328    0.02744 =
         0.05031   -0.00884    0.00753   -0.00519
AFIX  43
H23   2    0.677911    1.052644    0.122401    11.00000   -1.20000
AFIX   0
C24   1    0.788838    0.981620    0.103110    11.00000    0.02380    0.03107 =
         0.04403   -0.00444    0.00584   -0.00756
AFIX  43
H24   2    0.885329    0.998365    0.108033    11.00000   -1.20000
AFIX   0
C25   1    0.768958    0.924971    0.088281    11.00000    0.01860    0.03109 =
         0.02967   -0.00208    0.00543   -0.00125
AFIX  43
H25   2    0.853893    0.903139    0.083633    11.00000   -1.20000
AFIX   0
C26   1    0.366965    0.899699    0.067139    11.00000    0.01803    0.02803 =
         0.02192   -0.00278    0.00296    0.00025
N8    4    0.239497    0.925944    0.062740    11.00000    0.01808    0.02869 =
         0.04276   -0.00676    0.00442    0.00317
H8A   2    0.157324    0.908652    0.041410    11.00000   -1.20000
H8B   2    0.229076    0.959914    0.076911    11.00000   -1.20000
C27   1   -0.035222    1.136211    0.112029    11.00000    0.03236    0.04807 =
         0.06319   -0.00591    0.01442    0.00203
AFIX  23
H27A  2   -0.086273    1.105781    0.135113    11.00000   -1.20000
H27B  2   -0.113399    1.163844    0.086888    11.00000   -1.20000
AFIX   0
C28   1    0.076639    1.164521    0.180319    11.00000    0.03676    0.07240 =
         0.04918   -0.01643    0.00985   -0.00280
AFIX 137
H28A  2    0.126616    1.195244    0.158393    11.00000   -1.20000
H28B  2    0.152557    1.137221    0.207093    11.00000   -1.20000
H28C  2    0.023345    1.179473    0.219792    11.00000   -1.20000
AFIX   0
O2    5    0.030312    1.112930    0.049619    11.00000    0.02627    0.03804 =
         0.05414   -0.00496    0.00909    0.00420
H2E   2    0.080452    1.084396    0.068413    11.00000   -1.50000
C29   1    0.272875    0.974121    0.297763    11.00000    0.19949    0.08576 =
         0.15548    0.01876    0.00665   -0.03132
AFIX  23
H29A  2    0.301613    0.977138    0.357692    11.00000   -1.20000
H29B  2    0.358670    0.956696    0.280099    11.00000   -1.20000
AFIX   0
C30   1    0.143006    0.937624    0.275118    11.00000    0.13348    0.10264 =
         0.20990    0.02163    0.00171   -0.01412
AFIX 137
H30A  2    0.068576    0.954441    0.230068    11.00000   -1.20000
H30B  2    0.097559    0.932515    0.321699    11.00000   -1.20000
H30C  2    0.174822    0.901169    0.258232    11.00000   -1.20000
AFIX   0
O3    5    0.250170    1.028220    0.264868    11.00000    0.21980    0.05658 =
         0.07847   -0.00244    0.01733   -0.01854
H3E   2    0.201021    1.023045    0.211792    11.00000   -1.50000
HKLF 4

REM  xcalibur
REM R1 =  0.0322 for    8060 Fo > 4sig(Fo)  and  0.0439 for all    9765 data
REM    417 parameters refined using      8 restraints

END

WGHT      0.0406      2.2237

REM Instructions for potential hydrogen bonds
EQIV $1 -x+1, -y+2, -z
HTAB C4 O3_$1
HTAB C5 O2_$1
HTAB N2 F2
HTAB C7 F2
EQIV $2 -x+1, y-1/2, -z+1/2
HTAB C9 O3_$2
EQIV $3 x+1, -y+3/2, z+1/2
HTAB C12 F2_$3
EQIV $4 x+1, y, z
HTAB C14 F2_$4
HTAB C15 N1
HTAB N5 F2_$3
HTAB C17 F2_$3
HTAB C20 O1
HTAB C22 F1
EQIV $5 -x, -y+2, -z
HTAB N8 O2_$5
HTAB N8 F1
HTAB O2 F1
HTAB O3 F1

REM Highest difference peak  0.624,  deepest hole -0.600,  1-sigma level  0.070
Q1    1   0.1918  1.0201  0.1755  11.00000  0.05    0.62
Q2    1   0.0525  1.1976  0.1669  11.00000  0.05    0.59
Q3    1   0.1081  0.9237  0.3633  11.00000  0.05    0.59
Q4    1   0.7581  0.8139  0.2887  11.00000  0.05    0.45
Q5    1   0.1360  1.0123  0.2528  11.00000  0.05    0.44
Q6    1   0.2410  0.9657  0.3676  11.00000  0.05    0.42
Q7    1   0.6017  0.8179  0.1524  11.00000  0.05    0.39
Q8    1   0.5609  0.8389  0.0997  11.00000  0.05    0.38
Q9    1   1.0718  0.7794  0.1065  11.00000  0.05    0.37
Q10   1   0.5705  0.8224  0.3304  11.00000  0.05    0.36
Q11   1   0.3677  0.8003 -0.1397  11.00000  0.05    0.34
Q12   1   0.5522  0.7588  0.0674  11.00000  0.05    0.34
Q13   1   0.6139  0.8700  0.0697  11.00000  0.05    0.34
Q14   1   0.4350  0.9165  0.0829  11.00000  0.05    0.34
Q15   1   0.1697  0.6809 -0.1863  11.00000  0.05    0.34
Q16   1   0.4722  0.8536 -0.2023  11.00000  0.05    0.33
Q17   1   0.3692  0.6905  0.0053  11.00000  0.05    0.33
Q18   1   0.5557  0.8411 -0.0821  11.00000  0.05    0.32
Q19   1   0.5142  0.8117  0.2666  11.00000  0.05    0.32
Q20   1   0.6042  0.9991  0.1252  11.00000  0.05    0.32
Q21   1   0.7048  0.8380  0.3292  11.00000  0.05    0.32
Q22   1   0.5067  0.8268  0.2657  11.00000  0.05    0.31
Q23   1   0.4214  0.9710  0.3589  11.00000  0.05    0.31
Q24   1   0.5638  0.8590 -0.1432  11.00000  0.05    0.31
Q25   1   0.6319  0.8366  0.0332  11.00000  0.05    0.31
;

_shelx_res_checksum              73

_shelx_fab_file                  
;
    2    0    0     13.66      0.00
    3    0    0      4.60      0.00
    4    0    0     -0.34      0.00
    5    0    0      3.70      0.00
    6    0    0      5.20      0.00
    7    0    0      1.85      0.00
    8    0    0      0.19      0.00
    9    0    0     -1.55      0.00
   10    0    0     -0.76      0.00
   11    0    0      0.30      0.00
    1    1    0     -3.73      0.00
    2    1    0      2.27      0.00
    3    1    0     -2.06      0.00
    4    1    0     -3.16      0.00
    5    1    0     -1.65      0.00
    6    1    0      0.73      0.00
    7    1    0      1.20      0.00
    8    1    0      0.68      0.00
    9    1    0     -0.11      0.00
   10    1    0     -0.17      0.00
   11    1    0     -0.80      0.00
    1    2    0     26.18      0.00
    2    2    0     -7.57      0.00
    3    2    0     -3.11      0.00
    4    2    0     -2.75      0.00
    5    2    0      1.83      0.00
    6    2    0      3.95      0.00
    7    2    0      1.30      0.00
    8    2    0      0.31      0.00
    9    2    0     -0.86      0.00
   10    2    0     -0.14      0.00
   11    2    0      0.53      0.00
    1    3    0     -3.67      0.00
    2    3    0      9.23      0.00
    3    3    0     -2.47      0.00
    4    3    0     -6.54      0.00
    5    3    0     -4.04      0.00
    6    3    0      1.22      0.00
    7    3    0      2.29      0.00
    8    3    0      1.61      0.00
    9    3    0      0.37      0.00
   10    3    0      0.55      0.00
   11    3    0     -1.08      0.00
    0    4    0     23.12      0.00
    1    4    0    -32.72      0.00
    2    4    0    -33.77      0.00
    3    4    0    -11.96      0.00
    4    4    0     -5.68      0.00
    5    4    0     -1.10      0.00
    6    4    0      1.91      0.00
    7    4    0      0.57      0.00
    8    4    0      0.80      0.00
    9    4    0      0.27      0.00
   10    4    0      0.36      0.00
   11    4    0      0.48      0.00
   12    4    0     -0.31      0.00
    1    5    0      1.87      0.00
    2    5    0     18.60      0.00
    3    5    0      2.76      0.00
    4    5    0     -5.71      0.00
    5    5    0     -4.30      0.00
    6    5    0      0.59      0.00
    7    5    0      1.35      0.00
    8    5    0      1.01      0.00
    9    5    0      0.28      0.00
   10    5    0      0.64      0.00
   11    5    0     -1.34      0.00
   12    5    0      0.31      0.00
    0    6    0     -5.56      0.00
    1    6    0    -33.87      0.00
    2    6    0    -25.15      0.00
    3    6    0     -5.34      0.00
    4    6    0     -2.29      0.00
    5    6    0     -1.34      0.00
    6    6    0      0.28      0.00
    7    6    0     -0.38      0.00
    8    6    0      0.98      0.00
    9    6    0      0.60      0.00
   10    6    0     -0.22      0.00
   11    6    0     -0.04      0.00
   12    6    0     -0.10      0.00
    1    7    0      3.43      0.00
    2    7    0     19.72      0.00
    3    7    0      5.79      0.00
    4    7    0     -4.01      0.00
    5    7    0     -2.95      0.00
    6    7    0      0.12      0.00
    7    7    0      0.22      0.00
    8    7    0     -0.19      0.00
    9    7    0     -0.61      0.00
   10    7    0     -0.34      0.00
   11    7    0     -1.79      0.00
   12    7    0     -0.66      0.00
    0    8    0      5.57      0.00
    1    8    0     -7.56      0.00
    2    8    0     -1.85      0.00
    3    8    0      7.79      0.00
    4    8    0      4.62      0.00
    5    8    0      0.71      0.00
    6    8    0     -0.69      0.00
    7    8    0     -1.47      0.00
    8    8    0      0.59      0.00
    9    8    0      0.36      0.00
   10    8    0     -0.60      0.00
   11    8    0     -0.15      0.00
    1    9    0     -0.57      0.00
    2    9    0     12.49      0.00
    3    9    0      3.45      0.00
    4    9    0     -4.22      0.00
    5    9    0     -2.11      0.00
    6    9    0     -0.37      0.00
    7    9    0     -0.25      0.00
    8    9    0     -0.59      0.00
    9    9    0     -0.58      0.00
   10    9    0     -0.18      0.00
   11    9    0     -0.34      0.00
    0   10    0      8.23      0.00
    1   10    0      3.13      0.00
    2   10    0      6.82      0.00
    3   10    0     10.46      0.00
    4   10    0      6.22      0.00
    5   10    0      1.77      0.00
    6   10    0     -0.53      0.00
    7   10    0     -1.76      0.00
    8   10    0     -0.23      0.00
    9   10    0     -0.44      0.00
   10   10    0     -0.45      0.00
   11   10    0      0.22      0.00
    1   11    0     -4.45      0.00
    2   11    0      4.93      0.00
    3   11    0     -0.25      0.00
    4   11    0     -4.69      0.00
    5   11    0     -1.68      0.00
    6   11    0     -0.87      0.00
    7   11    0     -0.26      0.00
    8   11    0     -0.17      0.00
    9   11    0      0.30      0.00
   10   11    0      0.38      0.00
   11   11    0      1.25      0.00
    0   12    0     -0.94      0.00
    1   12    0     -1.86      0.00
    2   12    0      1.31      0.00
    3   12    0      3.06      0.00
    4   12    0      1.88      0.00
    5   12    0      0.34      0.00
    6   12    0     -0.40      0.00
    7   12    0     -1.62      0.00
    8   12    0     -0.95      0.00
    9   12    0     -1.32      0.00
   10   12    0     -0.44      0.00
   11   12    0      0.47      0.00
    1   13    0     -4.64      0.00
    2   13    0      2.16      0.00
    3   13    0     -0.74      0.00
    4   13    0     -2.77      0.00
    5   13    0     -0.12      0.00
    6   13    0     -0.29      0.00
    7   13    0      0.28      0.00
    8   13    0      0.18      0.00
    9   13    0      0.81      0.00
   10   13    0      0.31      0.00
   11   13    0      1.73      0.00
    0   14    0     -6.51      0.00
    1   14    0     -5.02      0.00
    2   14    0     -2.69      0.00
    3   14    0     -1.89      0.00
    4   14    0     -1.06      0.00
    5   14    0     -0.76      0.00
    6   14    0     -0.01      0.00
    7   14    0     -0.70      0.00
    8   14    0     -0.09      0.00
    9   14    0     -0.57      0.00
   10   14    0     -0.27      0.00
   11   14    0      0.55      0.00
    1   15    0     -3.39      0.00
    2   15    0      1.48      0.00
    3   15    0      0.12      0.00
    4   15    0     -0.76      0.00
    5   15    0      1.11      0.00
    6   15    0      0.64      0.00
    7   15    0      0.99      0.00
    8   15    0     -0.44      0.00
    9   15    0     -0.50      0.00
   10   15    0     -1.48      0.00
   11   15    0      0.64      0.00
    0   16    0     -3.62      0.00
    1   16    0     -1.05      0.00
    2   16    0     -0.71      0.00
    3   16    0     -1.08      0.00
    4   16    0     -0.22      0.00
    5   16    0      0.43      0.00
    6   16    0      1.32      0.00
    7   16    0      0.19      0.00
    8   16    0      0.53      0.00
    9   16    0      0.27      0.00
   10   16    0     -0.73      0.00
    1   17    0     -2.59      0.00
    2   17    0      0.65      0.00
    3   17    0      0.11      0.00
    4   17    0     -0.70      0.00
    5   17    0      0.55      0.00
    6   17    0      0.30      0.00
    7   17    0      1.24      0.00
    8   17    0     -0.69      0.00
    9   17    0     -1.31      0.00
   10   17    0     -2.79      0.00
    0   18    0     -0.12      0.00
    1   18    0      2.61      0.00
    2   18    0      1.35      0.00
    3   18    0      0.41      0.00
    4   18    0      0.81      0.00
    5   18    0      1.16      0.00
    6   18    0      1.45      0.00
    7   18    0     -0.09      0.00
    8   18    0      0.40      0.00
    9   18    0      0.93      0.00
   10   18    0     -1.20      0.00
    1   19    0     -2.21      0.00
    2   19    0     -0.15      0.00
    3   19    0     -0.60      0.00
    4   19    0     -1.23      0.00
    5   19    0     -0.05      0.00
    6   19    0     -0.59      0.00
    7   19    0      0.77      0.00
    8   19    0     -0.25      0.00
    9   19    0      0.00      0.00
    0   20    0     -0.02      0.00
    1   20    0      2.57      0.00
    2   20    0      1.36      0.00
    3   20    0      0.70      0.00
    4   20    0      0.68      0.00
    5   20    0      0.02      0.00
    6   20    0     -0.15      0.00
    7   20    0     -0.62      0.00
    8   20    0      1.26      0.00
    9   20    0      2.71      0.00
    1   21    0     -2.04      0.00
    2   21    0     -0.64      0.00
    3   21    0     -0.98      0.00
    4   21    0     -0.73      0.00
    5   21    0      0.72      0.00
    6   21    0     -0.67      0.00
    7   21    0      0.08      0.00
    8   21    0     -0.34      0.00
    9   21    0      0.77      0.00
    0   22    0     -1.38      0.00
    1   22    0      0.83      0.00
    2   22    0      0.31      0.00
    3   22    0      0.05      0.00
    4   22    0      0.24      0.00
    5   22    0     -0.88      0.00
    6   22    0     -1.14      0.00
    7   22    0     -0.97      0.00
    8   22    0      1.40      0.00
    1   23    0     -1.54      0.00
    2   23    0     -0.17      0.00
    3   23    0     -0.12      0.00
    4   23    0      0.39      0.00
    5   23    0      1.31      0.00
    6   23    0     -0.56      0.00
    7   23    0     -0.10      0.00
    8   23    0     -0.34      0.00
    0   24    0     -1.73      0.00
    1   24    0      0.11      0.00
    2   24    0      0.07      0.00
    3   24    0     -0.12      0.00
    4   24    0      0.25      0.00
    5   24    0     -0.47      0.00
    6   24    0     -0.34      0.00
    7   24    0     -0.80      0.00
    8   24    0      0.25      0.00
    1   25    0     -0.46      0.00
    2   25    0      0.81      0.00
    3   25    0      0.49      0.00
    4   25    0      0.35      0.00
    5   25    0      0.80      0.00
    6   25    0     -0.77      0.00
    7   25    0     -0.19      0.00
    8   25    0     -0.23      0.00
    0   26    0     -0.97      0.00
    1   26    0      0.41      0.00
    2   26    0      0.08      0.00
    3   26    0     -0.09      0.00
    4   26    0     -0.14      0.00
    5   26    0     -0.65      0.00
    6   26    0      0.22      0.00
    7   26    0     -0.34      0.00
    1   27    0      0.52      0.00
    2   27    0      1.58      0.00
    3   27    0      0.43      0.00
    4   27    0     -0.24      0.00
    5   27    0      0.78      0.00
    6   27    0     -0.15      0.00
    7   27    0     -0.12      0.00
    0   28    0     -0.28      0.00
    1   28    0      0.34      0.00
    2   28    0     -1.08      0.00
    3   28    0     -0.66      0.00
    4   28    0     -0.62      0.00
    5   28    0     -1.40      0.00
    1   29    0      0.52      0.00
    2   29    0      1.89      0.00
    3   29    0      0.70      0.00
    4   29    0     -0.36      0.00
    5   29    0      0.99      0.00
    0   30    0      0.53      0.00
    1   30    0      0.69      0.00
    2   30    0     -1.39      0.00
    3   30    0     -0.07      0.00
    4   30    0      0.70      0.00
    1   31    0     -0.05      0.00
    2   31    0      1.56      0.00
    3   31    0      0.91      0.00
    0   32    0      1.19      0.00
    1   32    0      1.32      0.00
    2   32    0     -0.50      0.00
    3   32    0      0.59      0.00
    2   33    0      0.54      0.00
  -11    1    1     -0.03      0.00
  -10    1    1      0.59      0.00
   -9    1    1      0.22      0.00
   -8    1    1     -1.88      0.00
   -7    1    1     -3.18      0.00
   -6    1    1     -3.30      0.00
   -5    1    1      0.91      0.00
   -4    1    1      5.61      0.00
   -3    1    1     -2.33      0.00
    1    1    1      3.83      0.00
    2    1    1     -8.61      0.00
    3    1    1     -0.14      0.00
    4    1    1     -4.12      0.00
    5    1    1     -4.76      0.00
    6    1    1     -3.67      0.00
    7    1    1      0.64      0.00
    8    1    1      1.03      0.00
    9    1    1      1.40      0.00
   10    1    1      0.10      0.00
   11    1    1     -0.30      0.00
  -12    2    1     -1.24      0.00
  -11    2    1     -1.20      0.00
  -10    2    1      0.09      0.00
   -9    2    1      0.53      0.00
   -8    2    1      1.48      0.00
   -7    2    1      1.22      0.00
   -6    2    1     -1.45      0.00
   -5    2    1     -4.94      0.00
   -4    2    1     -6.53      0.00
   -3    2    1     -7.68      0.00
   -2    2    1    -16.64      0.00
   -1    2    1    -36.96      0.00
    0    2    1    -32.11      0.00
    1    2    1    -26.65      0.00
    2    2    1    -15.73      0.00
    3    2    1      2.09      0.00
    4    2    1      2.80      0.00
    5    2    1     -0.21      0.00
    6    2    1     -2.58      0.00
    7    2    1     -1.77      0.00
    8    2    1     -0.30      0.00
    9    2    1      0.10      0.00
   10    2    1      0.30      0.00
   11    2    1      0.50      0.00
  -12    3    1     -0.13      0.00
  -11    3    1     -0.61      0.00
  -10    3    1     -0.31      0.00
   -9    3    1     -0.17      0.00
   -8    3    1     -0.98      0.00
   -7    3    1     -1.26      0.00
   -6    3    1     -1.37      0.00
   -5    3    1      2.31      0.00
   -4    3    1      6.23      0.00
   -3    3    1      6.58      0.00
   -2    3    1     14.86      0.00
   -1    3    1    -37.18      0.00
    0    3    1    -35.91      0.00
    1    3    1     43.17      0.00
    2    3    1     13.57      0.00
    3    3    1      7.43      0.00
    4    3    1      0.60      0.00
    5    3    1     -2.03      0.00
    6    3    1     -2.47      0.00
    7    3    1      0.05      0.00
    8    3    1     -0.04      0.00
    9    3    1      0.17      0.00
   10    3    1     -0.45      0.00
   11    3    1     -0.88      0.00
  -12    4    1     -0.53      0.00
  -11    4    1     -0.66      0.00
  -10    4    1      0.96      0.00
   -9    4    1      1.02      0.00
   -8    4    1      1.74      0.00
   -7    4    1      1.10      0.00
   -6    4    1     -2.28      0.00
   -5    4    1     -5.97      0.00
   -4    4    1     -4.83      0.00
   -3    4    1      1.80      0.00
   -2    4    1     -2.85      0.00
   -1    4    1    -27.12      0.00
    0    4    1    -21.34      0.00
    1    4    1    -23.51      0.00
    2    4    1    -15.96      0.00
    3    4    1      5.60      0.00
    4    4    1      5.66      0.00
    5    4    1      0.69      0.00
    6    4    1     -2.67      0.00
    7    4    1     -1.85      0.00
    8    4    1     -0.38      0.00
    9    4    1     -0.51      0.00
   10    4    1     -0.25      0.00
   11    4    1      0.39      0.00
  -12    5    1      0.06      0.00
  -11    5    1     -0.11      0.00
  -10    5    1     -0.08      0.00
   -9    5    1     -0.11      0.00
   -8    5    1     -0.04      0.00
   -7    5    1      0.60      0.00
   -6    5    1      0.26      0.00
   -5    5    1      2.82      0.00
   -4    5    1      4.59      0.00
   -3    5    1     10.02      0.00
   -2    5    1     28.47      0.00
   -1    5    1      6.95      0.00
    0    5    1     10.62      0.00
    1    5    1     52.23      0.00
    2    5    1     18.16      0.00
    3    5    1      6.43      0.00
    4    5    1      2.35      0.00
    5    5    1     -0.14      0.00
    6    5    1     -1.03      0.00
    7    5    1     -0.54      0.00
    8    5    1     -1.18      0.00
    9    5    1     -0.75      0.00
   10    5    1     -0.13      0.00
   11    5    1     -0.83      0.00
  -12    6    1     -0.46      0.00
  -11    6    1     -0.95      0.00
  -10    6    1      0.24      0.00
   -9    6    1      0.06      0.00
   -8    6    1      0.50      0.00
   -7    6    1      0.10      0.00
   -6    6    1     -1.84      0.00
   -5    6    1     -3.36      0.00
   -4    6    1      1.42      0.00
   -3    6    1     15.36      0.00
   -2    6    1     16.75      0.00
   -1    6    1     -2.36      0.00
    0    6    1      2.11      0.00
    1    6    1     -8.70      0.00
    2    6    1    -10.13      0.00
    3    6    1      7.74      0.00
    4    6    1      6.74      0.00
    5    6    1      1.00      0.00
    6    6    1     -1.91      0.00
    7    6    1     -1.28      0.00
    8    6    1     -0.05      0.00
    9    6    1     -0.32      0.00
   10    6    1      0.38      0.00
   11    6    1      1.12      0.00
   12    6    1     -0.31      0.00
  -12    7    1     -0.63      0.00
  -11    7    1     -0.13      0.00
  -10    7    1      0.09      0.00
   -9    7    1     -0.29      0.00
   -8    7    1      0.22      0.00
   -7    7    1      1.60      0.00
   -6    7    1      0.70      0.00
   -5    7    1      0.81      0.00
   -4    7    1     -1.11      0.00
   -3    7    1      2.59      0.00
   -2    7    1     16.67      0.00
   -1    7    1      6.87      0.00
    0    7    1      6.60      0.00
    1    7    1     23.68      0.00
    2    7    1      0.80      0.00
    3    7    1     -4.68      0.00
    4    7    1     -1.49      0.00
    5    7    1     -0.23      0.00
    6    7    1      0.74      0.00
    7    7    1      0.25      0.00
    8    7    1     -0.92      0.00
    9    7    1     -0.27      0.00
   10    7    1      1.16      0.00
   11    7    1      0.26      0.00
   12    7    1     -0.10      0.00
  -11    8    1     -0.89      0.00
  -10    8    1     -0.69      0.00
   -9    8    1     -1.00      0.00
   -8    8    1     -0.43      0.00
   -7    8    1     -0.18      0.00
   -6    8    1     -0.68      0.00
   -5    8    1     -1.48      0.00
   -4    8    1      2.77      0.00
   -3    8    1     16.20      0.00
   -2    8    1     16.25      0.00
   -1    8    1      2.24      0.00
    0    8    1      7.41      0.00
    1    8    1     -3.21      0.00
    2    8    1     -8.28      0.00
    3    8    1      5.57      0.00
    4    8    1      4.78      0.00
    5    8    1      0.41      0.00
    6    8    1     -0.85      0.00
    7    8    1     -0.50      0.00
    8    8    1      0.35      0.00
    9    8    1      0.05      0.00
   10    8    1      0.80      0.00
   11    8    1      0.93      0.00
  -11    9    1     -0.57      0.00
  -10    9    1     -0.18      0.00
   -9    9    1     -0.49      0.00
   -8    9    1     -0.01      0.00
   -7    9    1      1.45      0.00
   -6    9    1      0.11      0.00
   -5    9    1     -1.89      0.00
   -4    9    1     -6.07      0.00
   -3    9    1     -5.39      0.00
   -2    9    1      2.21      0.00
   -1    9    1     -2.41      0.00
    0    9    1     -4.53      0.00
    1    9    1      0.43      0.00
    2    9    1    -11.72      0.00
    3    9    1    -11.52      0.00
    4    9    1     -4.56      0.00
    5    9    1     -0.54      0.00
    6    9    1      1.92      0.00
    7    9    1      1.51      0.00
    8    9    1      0.04      0.00
    9    9    1      0.27      0.00
   10    9    1      0.98      0.00
   11    9    1      0.42      0.00
  -11   10    1      0.56      0.00
  -10   10    1     -0.28      0.00
   -9   10    1     -0.83      0.00
   -8   10    1     -0.52      0.00
   -7   10    1     -0.42      0.00
   -6   10    1     -0.74      0.00
   -5   10    1     -2.52      0.00
   -4   10    1     -1.72      0.00
   -3   10    1      6.82      0.00
   -2   10    1      3.76      0.00
   -1   10    1     -5.38      0.00
    0   10    1      2.56      0.00
    1   10    1     -3.49      0.00
    2   10    1     -8.25      0.00
    3   10    1      2.49      0.00
    4   10    1      2.24      0.00
    5   10    1      0.05      0.00
    6   10    1      0.40      0.00
    7   10    1      0.22      0.00
    8   10    1      0.37      0.00
    9   10    1     -0.19      0.00
   10   10    1      0.25      0.00
   11   10    1     -0.47      0.00
  -11   11    1     -0.55      0.00
  -10   11    1      0.16      0.00
   -9   11    1      0.60      0.00
   -8   11    1      0.49      0.00
   -7   11    1      0.93      0.00
   -6   11    1     -0.38      0.00
   -5   11    1     -2.23      0.00
   -4   11    1     -5.11      0.00
   -3   11    1     -5.08      0.00
   -2   11    1     -1.19      0.00
   -1   11    1     -1.70      0.00
    0   11    1     -2.40      0.00
    1   11    1     -1.78      0.00
    2   11    1     -7.89      0.00
    3   11    1     -6.78      0.00
    4   11    1     -2.23      0.00
    5   11    1      0.25      0.00
    6   11    1      1.99      0.00
    7   11    1      2.14      0.00
    8   11    1      0.91      0.00
    9   11    1      0.89      0.00
   10   11    1      0.25      0.00
   11   11    1      0.07      0.00
  -11   12    1      1.31      0.00
  -10   12    1      0.62      0.00
   -9   12    1      0.48      0.00
   -8   12    1      0.28      0.00
   -7   12    1     -0.35      0.00
   -6   12    1     -1.16      0.00
   -5   12    1     -2.97      0.00
   -4   12    1     -4.01      0.00
   -3   12    1      0.72      0.00
   -2   12    1     -2.92      0.00
   -1   12    1     -8.13      0.00
    0   12    1      1.00      0.00
    1   12    1     -1.90      0.00
    2   12    1     -5.66      0.00
    3   12    1      1.89      0.00
    4   12    1      0.86      0.00
    5   12    1     -0.45      0.00
    6   12    1      0.69      0.00
    7   12    1      0.29      0.00
    8   12    1      0.24      0.00
    9   12    1     -0.33      0.00
   10   12    1     -0.09      0.00
   11   12    1     -1.56      0.00
  -11   13    1     -0.04      0.00
  -10   13    1      0.97      0.00
   -9   13    1      1.65      0.00
   -8   13    1      0.81      0.00
   -7   13    1      0.21      0.00
   -6   13    1     -0.26      0.00
   -5   13    1     -0.55      0.00
   -4   13    1     -1.18      0.00
   -3   13    1     -0.41      0.00
   -2   13    1      1.67      0.00
   -1   13    1      3.71      0.00
    0   13    1      4.20      0.00
    1   13    1      2.95      0.00
    2   13    1      0.38      0.00
    3   13    1      0.25      0.00
    4   13    1      0.99      0.00
    5   13    1      0.91      0.00
    6   13    1      1.47      0.00
    7   13    1      1.66      0.00
    8   13    1      0.18      0.00
    9   13    1      0.44      0.00
   10   13    1     -0.50      0.00
   11   13    1     -0.26      0.00
  -11   14    1      0.31      0.00
  -10   14    1      0.01      0.00
   -9   14    1      0.44      0.00
   -8   14    1      0.62      0.00
   -7   14    1      0.98      0.00
   -6   14    1      0.26      0.00
   -5   14    1     -0.58      0.00
   -4   14    1     -1.65      0.00
   -3   14    1      1.34      0.00
   -2   14    1     -1.17      0.00
   -1   14    1     -4.00      0.00
    0   14    1      3.72      0.00
    1   14    1      1.81      0.00
    2   14    1     -1.67      0.00
    3   14    1      2.55      0.00
    4   14    1      0.59      0.00
    5   14    1     -0.67      0.00
    6   14    1      0.41      0.00
    7   14    1     -0.15      0.00
    8   14    1      0.25      0.00
    9   14    1      0.18      0.00
   10   14    1      0.37      0.00
   11   14    1     -1.71      0.00
  -11   15    1      0.76      0.00
  -10   15    1      1.30      0.00
   -9   15    1      0.92      0.00
   -8   15    1      0.22      0.00
   -7   15    1     -0.72      0.00
   -6   15    1     -0.40      0.00
   -5   15    1      0.41      0.00
   -4   15    1      0.59      0.00
   -3   15    1      1.66      0.00
   -2   15    1      2.18      0.00
   -1   15    1      4.67      0.00
    0   15    1      4.89      0.00
    1   15    1      2.06      0.00
    2   15    1      2.14      0.00
    3   15    1      1.38      0.00
    4   15    1      0.73      0.00
    5   15    1     -0.38      0.00
    6   15    1      0.17      0.00
    7   15    1      0.51      0.00
    8   15    1     -1.21      0.00
    9   15    1     -0.55      0.00
   10   15    1     -1.11      0.00
  -11   16    1     -1.20      0.00
  -10   16    1     -1.61      0.00
   -9   16    1     -1.01      0.00
   -8   16    1     -0.25      0.00
   -7   16    1      1.78      0.00
   -6   16    1      1.13      0.00
   -5   16    1      1.10      0.00
   -4   16    1      0.11      0.00
   -3   16    1      2.17      0.00
   -2   16    1      0.10      0.00
   -1   16    1     -1.56      0.00
    0   16    1      4.11      0.00
    1   16    1      3.02      0.00
    2   16    1     -0.13      0.00
    3   16    1      2.12      0.00
    4   16    1      0.59      0.00
    5   16    1     -0.38      0.00
    6   16    1      0.05      0.00
    7   16    1     -0.93      0.00
    8   16    1      0.29      0.00
    9   16    1      1.33      0.00
   10   16    1      1.80      0.00
  -10   17    1      0.46      0.00
   -9   17    1     -0.91      0.00
   -8   17    1      0.22      0.00
   -7   17    1     -0.75      0.00
   -6   17    1     -0.77      0.00
   -5   17    1     -0.03      0.00
   -4   17    1     -0.02      0.00
   -3   17    1      0.93      0.00
   -2   17    1     -0.37      0.00
   -1   17    1      1.09      0.00
    0   17    1      1.06      0.00
    1   17    1     -1.88      0.00
    2   17    1      0.38      0.00
    3   17    1     -0.05      0.00
    4   17    1     -0.49      0.00
    5   17    1     -1.75      0.00
    6   17    1     -0.82      0.00
    7   17    1      0.01      0.00
    8   17    1     -0.97      0.00
    9   17    1      0.49      0.00
   10   17    1      0.38      0.00
  -10   18    1     -1.02      0.00
   -9   18    1     -0.20      0.00
   -8   18    1     -0.29      0.00
   -7   18    1      1.21      0.00
   -6   18    1     -0.24      0.00
   -5   18    1      0.28      0.00
   -4   18    1     -0.63      0.00
   -3   18    1      1.23      0.00
   -2   18    1     -0.90      0.00
   -1   18    1     -1.83      0.00
    0   18    1      2.17      0.00
    1   18    1      1.84      0.00
    2   18    1     -0.45      0.00
    3   18    1      1.27      0.00
    4   18    1      0.15      0.00
    5   18    1     -0.48      0.00
    6   18    1     -0.33      0.00
    7   18    1     -1.19      0.00
    8   18    1      0.41      0.00
    9   18    1      1.60      0.00
   -9   19    1     -2.80      0.00
   -8   19    1      0.37      0.00
   -7   19    1     -0.15      0.00
   -6   19    1     -0.41      0.00
   -5   19    1     -0.39      0.00
   -4   19    1     -1.01      0.00
   -3   19    1     -0.08      0.00
   -2   19    1     -2.10      0.00
   -1   19    1     -1.33      0.00
    0   19    1     -1.23      0.00
    1   19    1     -3.53      0.00
    2   19    1     -0.71      0.00
    3   19    1     -0.64      0.00
    4   19    1     -0.29      0.00
    5   19    1     -0.84      0.00
    6   19    1     -0.28      0.00
    7   19    1     -0.35      0.00
    8   19    1     -1.53      0.00
    9   19    1      0.51      0.00
   -9   20    1      1.08      0.00
   -8   20    1     -0.32      0.00
   -7   20    1      0.21      0.00
   -6   20    1     -0.89      0.00
   -5   20    1     -0.03      0.00
   -4   20    1     -1.59      0.00
   -3   20    1     -0.17      0.00
   -2   20    1     -1.84      0.00
   -1   20    1     -1.68      0.00
    0   20    1      1.44      0.00
    1   20    1      1.15      0.00
    2   20    1     -0.40      0.00
    3   20    1      1.07      0.00
    4   20    1     -0.59      0.00
    5   20    1     -0.95      0.00
    6   20    1     -0.30      0.00
    7   20    1     -0.56      0.00
    8   20    1      0.56      0.00
    9   20    1      0.22      0.00
   -9   21    1     -3.93      0.00
   -8   21    1     -0.06      0.00
   -7   21    1      0.25      0.00
   -6   21    1      0.69      0.00
   -5   21    1      0.04      0.00
   -4   21    1     -1.49      0.00
   -3   21    1     -0.61      0.00
   -2   21    1     -1.80      0.00
   -1   21    1     -0.66      0.00
    0   21    1     -0.56      0.00
    1   21    1     -2.39      0.00
    2   21    1     -0.13      0.00
    3   21    1      0.05      0.00
    4   21    1      0.44      0.00
    5   21    1      0.81      0.00
    6   21    1      0.75      0.00
    7   21    1     -0.38      0.00
    8   21    1     -2.72      0.00
   -9   22    1      0.74      0.00
   -8   22    1     -0.69      0.00
   -7   22    1     -0.17      0.00
   -6   22    1      0.12      0.00
   -5   22    1      1.03      0.00
   -4   22    1     -0.95      0.00
   -3   22    1     -0.51      0.00
   -2   22    1     -1.69      0.00
   -1   22    1     -1.15      0.00
    0   22    1      1.57      0.00
    1   22    1      0.98      0.00
    2   22    1     -0.28      0.00
    3   22    1      0.56      0.00
    4   22    1     -1.29      0.00
    5   22    1     -1.04      0.00
    6   22    1      0.28      0.00
    7   22    1      0.12      0.00
    8   22    1      0.83      0.00
   -8   23    1      0.20      0.00
   -7   23    1      0.23      0.00
   -6   23    1      0.89      0.00
   -5   23    1      0.35      0.00
   -4   23    1     -1.23      0.00
   -3   23    1     -0.64      0.00
   -2   23    1     -0.89      0.00
   -1   23    1      0.64      0.00
    0   23    1      0.81      0.00
    1   23    1     -0.71      0.00
    2   23    1      0.90      0.00
    3   23    1      0.70      0.00
    4   23    1      0.21      0.00
    5   23    1      0.87      0.00
    6   23    1      0.57      0.00
    7   23    1      0.28      0.00
    8   23    1     -1.94      0.00
   -8   24    1     -0.15      0.00
   -7   24    1     -0.01      0.00
   -6   24    1      0.53      0.00
   -5   24    1      1.01      0.00
   -4   24    1     -0.09      0.00
   -3   24    1      0.29      0.00
   -2   24    1     -0.15      0.00
   -1   24    1     -0.52      0.00
    0   24    1      1.42      0.00
    1   24    1      0.54      0.00
    2   24    1     -0.35      0.00
    3   24    1     -0.06      0.00
    4   24    1     -1.09      0.00
    5   24    1     -0.67      0.00
    6   24    1      0.97      0.00
    7   24    1      0.41      0.00
    8   24    1      1.21      0.00
   -8   25    1      0.98      0.00
   -7   25    1     -0.37      0.00
   -6   25    1     -0.17      0.00
   -5   25    1      0.32      0.00
   -4   25    1     -0.47      0.00
   -3   25    1     -0.42      0.00
   -2   25    1     -0.57      0.00
   -1   25    1      0.49      0.00
    0   25    1      1.02      0.00
    1   25    1     -0.32      0.00
    2   25    1      0.75      0.00
    3   25    1      0.23      0.00
    4   25    1     -0.26      0.00
    5   25    1      0.60      0.00
    6   25    1     -0.11      0.00
    7   25    1      0.44      0.00
   -8   26    1      0.21      0.00
   -7   26    1     -0.09      0.00
   -6   26    1      0.23      0.00
   -5   26    1     -0.03      0.00
   -4   26    1     -0.57      0.00
   -3   26    1      0.23      0.00
   -2   26    1      0.94      0.00
   -1   26    1     -0.51      0.00
    0   26    1      0.42      0.00
    1   26    1     -0.80      0.00
    2   26    1     -0.84      0.00
    3   26    1     -0.31      0.00
    4   26    1     -0.16      0.00
    5   26    1     -0.78      0.00
    6   26    1      0.86      0.00
    7   26    1      0.30      0.00
   -7   27    1     -0.80      0.00
   -6   27    1     -0.44      0.00
   -5   27    1      0.90      0.00
   -4   27    1      0.44      0.00
   -3   27    1      0.41      0.00
   -2   27    1     -0.03      0.00
   -1   27    1     -0.46      0.00
    0   27    1      0.48      0.00
    1   27    1     -0.36      0.00
    2   27    1      0.74      0.00
    3   27    1     -0.01      0.00
    4   27    1      0.24      0.00
    5   27    1      1.38      0.00
    6   27    1      0.43      0.00
    7   27    1      0.46      0.00
   -5   28    1      0.37      0.00
   -4   28    1     -0.24      0.00
   -3   28    1      0.61      0.00
   -2   28    1      1.35      0.00
   -1   28    1     -0.95      0.00
    0   28    1     -0.31      0.00
    1   28    1     -1.59      0.00
    2   28    1     -0.92      0.00
    3   28    1      0.08      0.00
    4   28    1      1.16      0.00
    5   28    1     -0.75      0.00
    6   28    1      0.36      0.00
   -5   29    1      1.28      0.00
   -4   29    1      0.47      0.00
   -3   29    1      1.24      0.00
   -2   29    1      0.76      0.00
   -1   29    1     -1.22      0.00
    0   29    1      0.00      0.00
    1   29    1     -0.18      0.00
    2   29    1      1.00      0.00
    3   29    1     -0.49      0.00
    4   29    1     -0.19      0.00
   -4   30    1      0.66      0.00
   -3   30    1      1.71      0.00
   -2   30    1      1.54      0.00
   -1   30    1     -0.95      0.00
    0   30    1      0.18      0.00
    1   30    1     -0.82      0.00
    2   30    1     -0.40      0.00
    3   30    1      0.34      0.00
    4   30    1      1.91      0.00
   -4   31    1     -0.32      0.00
   -3   31    1      1.39      0.00
   -2   31    1      1.03      0.00
   -1   31    1     -1.49      0.00
    0   31    1     -0.26      0.00
    1   31    1     -0.47      0.00
    2   31    1      0.23      0.00
    3   31    1     -1.48      0.00
   -3   32    1      1.18      0.00
   -2   32    1      0.64      0.00
   -1   32    1     -0.90      0.00
    0   32    1      0.46      0.00
    1   32    1     -0.22      0.00
    2   32    1     -0.35      0.00
   -2   33    1      0.89      0.00
    0   33    1     -0.15      0.00
    1   33    1     -0.83      0.00
  -11    0    2     -0.69      0.00
  -10    0    2     -0.48      0.00
   -9    0    2      1.30      0.00
   -8    0    2      3.01      0.00
   -7    0    2      3.51      0.00
   -6    0    2      0.31      0.00
   -5    0    2     -5.18      0.00
   -4    0    2     -6.54      0.00
   -3    0    2      0.37      0.00
    0    0    2      9.57      0.00
    1    0    2    -20.81      0.00
    2    0    2     10.63      0.00
    3    0    2      0.51      0.00
    4    0    2      6.23      0.00
    5    0    2      4.05      0.00
    6    0    2     -0.02      0.00
    7    0    2     -2.16      0.00
    8    0    2     -1.59      0.00
    9    0    2     -0.90      0.00
   10    0    2      0.21      0.00
   11    0    2     -0.75      0.00
  -12    1    2      0.97      0.00
  -11    1    2      0.54      0.00
  -10    1    2      0.23      0.00
   -9    1    2     -0.07      0.00
   -8    1    2     -0.12      0.00
   -7    1    2      0.40      0.00
   -6    1    2      1.88      0.00
   -5    1    2      2.68      0.00
   -4    1    2      3.28      0.00
   -3    1    2      7.06      0.00
   -2    1    2     18.81      0.00
   -1    1    2     30.43      0.00
    0    1    2     26.95      0.00
    1    1    2     21.08      0.00
    2    1    2      6.97      0.00
    3    1    2     -0.97      0.00
    4    1    2      0.12      0.00
    5    1    2      1.64      0.00
    6    1    2      1.36      0.00
    7    1    2      0.69      0.00
    8    1    2     -0.31      0.00
    9    1    2     -0.04      0.00
   10    1    2     -0.58      0.00
   11    1    2     -0.09      0.00
  -12    2    2      0.57      0.00
  -11    2    2      0.41      0.00
  -10    2    2      0.40      0.00
   -9    2    2      1.23      0.00
   -8    2    2      2.06      0.00
   -7    2    2      2.23      0.00
   -6    2    2     -0.33      0.00
   -5    2    2     -4.67      0.00
   -4    2    2     -5.34      0.00
   -3    2    2     -1.33      0.00
   -2    2    2     16.54      0.00
   -1    2    2     63.76      0.00
    0    2    2     -5.86      0.00
    1    2    2    -29.24      0.00
    2    2    2      4.91      0.00
    3    2    2     -1.62      0.00
    4    2    2      4.26      0.00
    5    2    2      3.26      0.00
    6    2    2      0.13      0.00
    7    2    2     -1.28      0.00
    8    2    2     -0.92      0.00
    9    2    2     -0.40      0.00
   10    2    2      0.40      0.00
   11    2    2      0.00      0.00
  -12    3    2      1.39      0.00
  -11    3    2      0.49      0.00
  -10    3    2     -0.10      0.00
   -9    3    2     -0.61      0.00
   -8    3    2     -0.47      0.00
   -7    3    2      0.89      0.00
   -6    3    2      4.23      0.00
   -5    3    2      5.29      0.00
   -4    3    2      4.28      0.00
   -3    3    2      8.02      0.00
   -2    3    2     29.51      0.00
   -1    3    2     49.84      0.00
    0    3    2     42.32      0.00
    1    3    2     34.68      0.00
    2    3    2      7.60      0.00
    3    3    2     -5.38      0.00
    4    3    2     -1.72      0.00
    5    3    2      2.87      0.00
    6    3    2      2.38      0.00
    7    3    2      1.27      0.00
    8    3    2     -0.64      0.00
    9    3    2      0.43      0.00
   10    3    2     -0.64      0.00
   11    3    2      0.36      0.00
  -12    4    2      0.99      0.00
  -11    4    2      0.68      0.00
  -10    4    2      0.64      0.00
   -9    4    2      0.31      0.00
   -8    4    2     -0.02      0.00
   -7    4    2     -0.18      0.00
   -6    4    2     -1.26      0.00
   -5    4    2     -3.18      0.00
   -4    4    2     -2.67      0.00
   -3    4    2     -4.56      0.00
   -2    4    2     -0.97      0.00
   -1    4    2     26.09      0.00
    0    4    2    -26.26      0.00
    1    4    2    -35.50      0.00
    2    4    2     -0.87      0.00
    3    4    2     -3.09      0.00
    4    4    2      0.99      0.00
    5    4    2      1.60      0.00
    6    4    2      0.13      0.00
    7    4    2      0.42      0.00
    8    4    2      0.59      0.00
    9    4    2      0.70      0.00
   10    4    2      0.66      0.00
   11    4    2      1.38      0.00
  -12    5    2      0.51      0.00
  -11    5    2      0.00      0.00
  -10    5    2     -0.34      0.00
   -9    5    2     -0.74      0.00
   -8    5    2     -0.36      0.00
   -7    5    2      0.97      0.00
   -6    5    2      3.79      0.00
   -5    5    2      2.69      0.00
   -4    5    2     -3.46      0.00
   -3    5    2     -7.83      0.00
   -2    5    2      6.28      0.00
   -1    5    2     19.87      0.00
    0    5    2     12.53      0.00
    1    5    2     16.80      0.00
    2    5    2     -2.76      0.00
    3    5    2    -11.70      0.00
    4    5    2     -4.58      0.00
    5    5    2      2.01      0.00
    6    5    2      2.14      0.00
    7    5    2      1.46      0.00
    8    5    2     -0.31      0.00
    9    5    2      0.93      0.00
   10    5    2     -0.34      0.00
   11    5    2      0.65      0.00
  -12    6    2      0.79      0.00
  -11    6    2     -0.19      0.00
  -10    6    2     -0.07      0.00
   -9    6    2     -0.60      0.00
   -8    6    2     -1.31      0.00
   -7    6    2     -1.51      0.00
   -6    6    2     -1.17      0.00
   -5    6    2     -0.88      0.00
   -4    6    2      0.49      0.00
   -3    6    2     -5.15      0.00
   -2    6    2     -9.22      0.00
   -1    6    2      5.36      0.00
    0    6    2    -23.23      0.00
    1    6    2    -22.11      0.00
    2    6    2      3.57      0.00
    3    6    2      0.20      0.00
    4    6    2     -0.20      0.00
    5    6    2      0.04      0.00
    6    6    2     -0.64      0.00
    7    6    2      1.06      0.00
    8    6    2      1.17      0.00
    9    6    2      0.67      0.00
   10    6    2     -0.48      0.00
   11    6    2      1.09      0.00
  -12    7    2      0.44      0.00
  -11    7    2      0.52      0.00
  -10    7    2      0.56      0.00
   -9    7    2      0.03      0.00
   -8    7    2     -0.12      0.00
   -7    7    2      0.13      0.00
   -6    7    2      1.32      0.00
   -5    7    2     -1.23      0.00
   -4    7    2    -10.21      0.00
   -3    7    2    -18.52      0.00
   -2    7    2     -9.72      0.00
   -1    7    2     -2.72      0.00
    1    7    2      4.48      0.00
    2    7    2     -5.63      0.00
    3    7    2    -11.06      0.00
    4    7    2     -3.42      0.00
    5    7    2      1.87      0.00
    6    7    2      1.85      0.00
    7    7    2      1.40      0.00
    8    7    2      0.02      0.00
    9    7    2      0.22      0.00
   10    7    2     -0.97      0.00
   11    7    2      0.05      0.00
  -11    8    2      0.17      0.00
  -10    8    2      0.28      0.00
   -9    8    2     -0.25      0.00
   -8    8    2     -1.05      0.00
   -7    8    2     -1.45      0.00
   -6    8    2     -0.38      0.00
   -5    8    2      1.44      0.00
   -4    8    2      3.38      0.00
   -3    8    2     -2.32      0.00
   -2    8    2     -7.21      0.00
   -1    8    2      1.72      0.00
    0    8    2     -8.38      0.00
    1    8    2     -3.02      0.00
    2    8    2     11.29      0.00
    3    8    2      5.24      0.00
    4    8    2      0.65      0.00
    5    8    2     -1.00      0.00
    6    8    2     -1.85      0.00
    7    8    2      0.16      0.00
    8    8    2      0.47      0.00
    9    8    2      0.11      0.00
   10    8    2     -1.30      0.00
   11    8    2      0.14      0.00
  -11    9    2      0.27      0.00
  -10    9    2      0.92      0.00
   -9    9    2      0.86      0.00
   -8    9    2      0.30      0.00
   -7    9    2     -0.35      0.00
   -6    9    2      0.01      0.00
   -5    9    2     -0.78      0.00
   -4    9    2     -7.35      0.00
   -3    9    2    -13.22      0.00
   -2    9    2     -4.77      0.00
   -1    9    2     -1.69      0.00
    0    9    2     -6.55      0.00
    1    9    2      6.45      0.00
    2    9    2      0.93      0.00
    3    9    2     -4.07      0.00
    4    9    2      0.50      0.00
    5    9    2      1.55      0.00
    6    9    2      0.52      0.00
    7    9    2      0.31      0.00
    8    9    2     -0.01      0.00
    9    9    2     -0.38      0.00
   10    9    2     -0.73      0.00
   11    9    2      0.16      0.00
  -11   10    2      0.56      0.00
  -10   10    2      0.79      0.00
   -9   10    2      0.19      0.00
   -8   10    2     -0.40      0.00
   -7   10    2     -1.04      0.00
   -6   10    2      0.03      0.00
   -5   10    2      2.35      0.00
   -4   10    2      4.03      0.00
   -3   10    2      0.24      0.00
   -2   10    2     -3.35      0.00
   -1   10    2      1.26      0.00
    0   10    2     -0.68      0.00
    1   10    2      4.98      0.00
    2   10    2     11.92      0.00
    3   10    2      6.09      0.00
    4   10    2      0.69      0.00
    5   10    2     -1.66      0.00
    6   10    2     -2.72      0.00
    7   10    2     -1.25      0.00
    8   10    2     -0.59      0.00
    9   10    2     -0.06      0.00
   10   10    2     -0.53      0.00
   11   10    2     -0.04      0.00
  -11   11    2     -0.64      0.00
  -10   11    2      0.00      0.00
   -9   11    2      0.46      0.00
   -8   11    2      0.42      0.00
   -7   11    2      0.56      0.00
   -6   11    2      1.32      0.00
   -5   11    2      2.70      0.00
   -4   11    2     -0.23      0.00
   -3   11    2     -2.62      0.00
   -2   11    2      5.20      0.00
   -1   11    2      4.69      0.00
    0   11    2     -1.29      0.00
    1   11    2      8.87      0.00
    2   11    2      4.99      0.00
    3   11    2      0.06      0.00
    4   11    2      2.21      0.00
    5   11    2      0.60      0.00
    6   11    2     -0.82      0.00
    7   11    2     -0.75      0.00
    8   11    2     -0.24      0.00
    9   11    2     -0.46      0.00
   10   11    2      0.35      0.00
   11   11    2      1.14      0.00
  -11   12    2     -0.09      0.00
  -10   12    2     -0.04      0.00
   -9   12    2     -0.65      0.00
   -8   12    2     -0.06      0.00
   -7   12    2     -0.18      0.00
   -6   12    2      0.35      0.00
   -5   12    2      1.90      0.00
   -4   12    2      2.43      0.00
   -3   12    2      0.56      0.00
   -2   12    2     -1.81      0.00
   -1   12    2     -0.88      0.00
    0   12    2     -1.00      0.00
    1   12    2      2.79      0.00
    2   12    2      5.43      0.00
    3   12    2      2.49      0.00
    4   12    2     -0.52      0.00
    5   12    2     -1.54      0.00
    6   12    2     -2.61      0.00
    7   12    2     -1.58      0.00
    8   12    2     -0.75      0.00
    9   12    2     -0.14      0.00
   10   12    2      0.08      0.00
   11   12    2     -0.48      0.00
  -11   13    2     -0.09      0.00
  -10   13    2     -0.63      0.00
   -9   13    2     -0.64      0.00
   -8   13    2     -0.72      0.00
   -7   13    2      0.22      0.00
   -6   13    2      1.54      0.00
   -5   13    2      3.12      0.00
   -4   13    2      1.81      0.00
   -3   13    2      0.67      0.00
   -2   13    2      6.47      0.00
   -1   13    2      3.72      0.00
    0   13    2     -2.87      0.00
    1   13    2      4.36      0.00
    2   13    2      1.73      0.00
    3   13    2     -1.45      0.00
    4   13    2      1.03      0.00
    5   13    2     -0.20      0.00
    6   13    2     -1.19      0.00
    7   13    2     -0.86      0.00
    8   13    2     -0.57      0.00
    9   13    2     -0.92      0.00
   10   13    2      0.46      0.00
   11   13    2      1.32      0.00
  -11   14    2     -1.29      0.00
  -10   14    2     -1.31      0.00
   -9   14    2     -1.64      0.00
   -8   14    2      0.15      0.00
   -7   14    2      0.84      0.00
   -6   14    2      0.56      0.00
   -5   14    2      0.93      0.00
   -4   14    2      0.30      0.00
   -3   14    2     -0.87      0.00
   -2   14    2     -2.69      0.00
   -1   14    2     -3.98      0.00
    0   14    2     -2.92      0.00
    1   14    2     -0.52      0.00
    2   14    2     -0.38      0.00
    3   14    2     -0.19      0.00
    4   14    2     -0.60      0.00
    5   14    2     -0.25      0.00
    6   14    2     -1.62      0.00
    7   14    2     -0.46      0.00
    8   14    2      0.71      0.00
    9   14    2      0.96      0.00
   10   14    2      1.47      0.00
  -11   15    2      1.13      0.00
  -10   15    2      0.05      0.00
   -9   15    2     -0.12      0.00
   -8   15    2     -1.13      0.00
   -7   15    2     -1.36      0.00
   -6   15    2     -0.28      0.00
   -5   15    2      0.38      0.00
   -4   15    2     -0.11      0.00
   -3   15    2     -1.25      0.00
   -2   15    2      2.65      0.00
   -1   15    2     -0.58      0.00
    0   15    2     -6.21      0.00
    1   15    2     -0.88      0.00
    2   15    2     -1.64      0.00
    3   15    2     -2.82      0.00
    4   15    2     -0.03      0.00
    5   15    2     -0.50      0.00
    6   15    2     -0.85      0.00
    7   15    2      0.12      0.00
    8   15    2     -0.17      0.00
    9   15    2     -1.10      0.00
   10   15    2      0.01      0.00
  -11   16    2     -1.29      0.00
  -10   16    2     -0.19      0.00
   -9   16    2     -0.44      0.00
   -8   16    2      0.29      0.00
   -7   16    2      0.89      0.00
   -6   16    2      0.08      0.00
   -5   16    2      0.13      0.00
   -4   16    2     -0.59      0.00
   -3   16    2     -1.41      0.00
   -2   16    2     -2.01      0.00
   -1   16    2     -4.04      0.00
    0   16    2     -1.89      0.00
    1   16    2     -0.51      0.00
    2   16    2     -2.02      0.00
    3   16    2     -0.58      0.00
    4   16    2      0.00      0.00
    5   16    2      0.86      0.00
    6   16    2     -0.69      0.00
    7   16    2      0.44      0.00
    8   16    2      1.12      0.00
    9   16    2      0.69      0.00
   10   16    2      1.74      0.00
  -11   17    2      1.28      0.00
  -10   17    2      0.21      0.00
   -9   17    2      0.22      0.00
   -8   17    2     -0.82      0.00
   -7   17    2     -1.87      0.00
   -6   17    2     -0.63      0.00
   -5   17    2     -0.89      0.00
   -4   17    2     -0.80      0.00
   -3   17    2     -1.99      0.00
   -2   17    2      1.30      0.00
   -1   17    2     -1.45      0.00
    0   17    2     -5.29      0.00
    1   17    2     -1.51      0.00
    2   17    2     -1.27      0.00
    3   17    2     -1.67      0.00
    4   17    2      0.63      0.00
    5   17    2      0.32      0.00
    6   17    2      0.16      0.00
    7   17    2      0.71      0.00
    8   17    2     -0.33      0.00
    9   17    2     -1.61      0.00
  -10   18    2      1.88      0.00
   -9   18    2      1.26      0.00
   -8   18    2     -0.14      0.00
   -7   18    2      0.56      0.00
   -6   18    2     -0.11      0.00
   -5   18    2      0.31      0.00
   -4   18    2     -0.08      0.00
   -3   18    2     -0.58      0.00
   -2   18    2      0.92      0.00
   -1   18    2     -0.78      0.00
    0   18    2      1.43      0.00
    1   18    2      1.59      0.00
    2   18    2     -0.82      0.00
    3   18    2     -0.08      0.00
    4   18    2     -0.02      0.00
    5   18    2      0.65      0.00
    6   18    2     -0.02      0.00
    7   18    2      1.20      0.00
    8   18    2      0.51      0.00
    9   18    2     -1.57      0.00
   -9   19    2     -0.78      0.00
   -8   19    2     -0.40      0.00
   -7   19    2     -1.16      0.00
   -6   19    2      0.45      0.00
   -5   19    2     -0.24      0.00
   -4   19    2      0.23      0.00
   -3   19    2     -0.89      0.00
   -2   19    2      1.96      0.00
   -1   19    2     -0.79      0.00
    0   19    2     -3.00      0.00
    1   19    2     -0.35      0.00
    2   19    2     -0.38      0.00
    3   19    2     -0.53      0.00
    4   19    2      1.69      0.00
    5   19    2      1.31      0.00
    6   19    2      0.89      0.00
    7   19    2      0.01      0.00
    8   19    2     -1.05      0.00
    9   19    2     -1.58      0.00
   -9   20    2      2.02      0.00
   -8   20    2     -0.37      0.00
   -7   20    2      0.60      0.00
   -6   20    2     -0.16      0.00
   -5   20    2      0.84      0.00
   -4   20    2      0.97      0.00
   -3   20    2      0.19      0.00
   -2   20    2      2.21      0.00
   -1   20    2      0.76      0.00
    0   20    2      2.78      0.00
    1   20    2      2.33      0.00
    2   20    2      0.09      0.00
    3   20    2     -0.02      0.00
    4   20    2     -0.48      0.00
    5   20    2     -0.25      0.00
    6   20    2      0.45      0.00
    7   20    2      2.15      0.00
    8   20    2      1.50      0.00
   -9   21    2     -0.60      0.00
   -8   21    2      1.01      0.00
   -7   21    2     -0.48      0.00
   -6   21    2      0.13      0.00
   -5   21    2     -0.24      0.00
   -4   21    2      1.11      0.00
   -3   21    2      0.65      0.00
   -2   21    2      2.68      0.00
   -1   21    2     -0.33      0.00
    0   21    2     -1.60      0.00
    1   21    2      0.69      0.00
    2   21    2      0.07      0.00
    3   21    2      0.01      0.00
    4   21    2      1.94      0.00
    5   21    2      1.02      0.00
    6   21    2      0.59      0.00
    7   21    2     -0.72      0.00
    8   21    2     -0.64      0.00
   -9   22    2      2.51      0.00
   -8   22    2      0.10      0.00
   -7   22    2      0.55      0.00
   -6   22    2     -1.00      0.00
   -5   22    2      0.48      0.00
   -4   22    2      1.74      0.00
   -3   22    2      0.90      0.00
   -2   22    2      1.65      0.00
   -1   22    2     -0.10      0.00
    0   22    2      1.55      0.00
    1   22    2      0.95      0.00
    2   22    2     -0.71      0.00
    3   22    2     -0.38      0.00
    4   22    2     -0.39      0.00
    5   22    2     -0.43      0.00
    6   22    2      0.53      0.00
    7   22    2      1.53      0.00
    8   22    2      2.11      0.00
   -9   23    2      0.03      0.00
   -8   23    2      1.53      0.00
   -7   23    2     -0.79      0.00
   -6   23    2     -1.07      0.00
   -5   23    2     -0.67      0.00
   -4   23    2      0.81      0.00
   -3   23    2      0.64      0.00
   -2   23    2      1.82      0.00
   -1   23    2     -0.31      0.00
    0   23    2     -1.19      0.00
    1   23    2      0.93      0.00
    2   23    2      0.12      0.00
    3   23    2      0.11      0.00
    4   23    2      1.39      0.00
    5   23    2      0.14      0.00
    6   23    2     -0.38      0.00
    7   23    2     -1.24      0.00
    8   23    2     -0.57      0.00
   -8   24    2     -0.25      0.00
   -7   24    2      0.49      0.00
   -6   24    2     -1.36      0.00
   -5   24    2     -0.42      0.00
   -4   24    2      1.17      0.00
   -3   24    2      0.85      0.00
   -2   24    2      0.84      0.00
   -1   24    2     -0.88      0.00
    0   24    2      0.05      0.00
    1   24    2     -0.30      0.00
    2   24    2     -1.33      0.00
    3   24    2      0.13      0.00
    4   24    2      0.31      0.00
    5   24    2      0.05      0.00
    6   24    2      0.68      0.00
    7   24    2      0.14      0.00
   -8   25    2      0.51      0.00
   -7   25    2     -1.04      0.00
   -6   25    2     -0.91      0.00
   -5   25    2      0.27      0.00
   -4   25    2      0.86      0.00
   -3   25    2     -0.02      0.00
   -2   25    2      0.24      0.00
   -1   25    2     -0.34      0.00
    0   25    2     -1.05      0.00
    1   25    2      0.79      0.00
    2   25    2      0.20      0.00
    3   25    2      0.09      0.00
    4   25    2      0.89      0.00
    5   25    2      0.44      0.00
    6   25    2     -0.70      0.00
    7   25    2     -1.27      0.00
   -8   26    2     -0.79      0.00
   -7   26    2      0.93      0.00
   -6   26    2     -0.64      0.00
   -5   26    2     -0.64      0.00
   -4   26    2      0.31      0.00
   -3   26    2      0.19      0.00
   -2   26    2      0.48      0.00
   -1   26    2     -0.48      0.00
    0   26    2     -0.40      0.00
    1   26    2     -0.21      0.00
    2   26    2     -1.08      0.00
    3   26    2      0.75      0.00
    4   26    2      0.22      0.00
    5   26    2     -0.24      0.00
    6   26    2      0.53      0.00
    7   26    2     -0.27      0.00
   -6   27    2     -0.25      0.00
   -5   27    2      1.03      0.00
   -4   27    2      0.96      0.00
   -3   27    2     -0.17      0.00
   -2   27    2      0.12      0.00
   -1   27    2      0.73      0.00
    0   27    2      0.05      0.00
    1   27    2      1.17      0.00
    2   27    2      0.42      0.00
    3   27    2     -0.34      0.00
    4   27    2     -0.08      0.00
    5   27    2      1.10      0.00
    6   27    2     -0.31      0.00
   -5   28    2     -0.48      0.00
   -4   28    2      0.19      0.00
   -3   28    2     -0.21      0.00
   -2   28    2      0.74      0.00
   -1   28    2      0.73      0.00
    0   28    2     -0.13      0.00
    1   28    2      0.35      0.00
    2   28    2     -0.75      0.00
    3   28    2      0.91      0.00
    4   28    2      0.09      0.00
    5   28    2     -0.46      0.00
    6   28    2     -0.08      0.00
   -5   29    2      0.21      0.00
   -4   29    2     -0.45      0.00
   -3   29    2     -1.06      0.00
   -2   29    2      0.55      0.00
   -1   29    2      1.72      0.00
    0   29    2      0.96      0.00
    1   29    2      0.91      0.00
    2   29    2     -0.26      0.00
    3   29    2     -1.45      0.00
    4   29    2     -1.82      0.00
    5   29    2      0.32      0.00
    6   29    2     -0.49      0.00
   -4   30    2     -0.45      0.00
   -3   30    2     -1.27      0.00
   -2   30    2      0.40      0.00
   -1   30    2      1.17      0.00
    0   30    2     -0.53      0.00
    1   30    2      0.21      0.00
    2   30    2     -0.57      0.00
    3   30    2      0.86      0.00
   -4   31    2     -0.95      0.00
   -3   31    2     -1.11      0.00
   -2   31    2      1.03      0.00
   -1   31    2      1.52      0.00
    0   31    2      0.68      0.00
    1   31    2      0.11      0.00
    2   31    2     -0.65      0.00
    3   31    2     -1.11      0.00
   -3   32    2     -2.23      0.00
   -2   32    2     -0.70      0.00
   -1   32    2      0.38      0.00
    0   32    2     -1.47      0.00
    1   32    2     -0.03      0.00
    2   32    2     -0.05      0.00
    0   33    2      0.57      0.00
    1   33    2      0.42      0.00
  -12    1    3      0.40      0.00
  -11    1    3      0.56      0.00
  -10    1    3     -0.14      0.00
   -9    1    3     -1.84      0.00
   -8    1    3     -2.17      0.00
   -7    1    3     -1.46      0.00
   -6    1    3      3.38      0.00
   -5    1    3      6.19      0.00
   -4    1    3      4.36      0.00
   -3    1    3     -0.25      0.00
    0    1    3     47.56      0.00
    1    1    3      5.32      0.00
    2    1    3     -4.56      0.00
    3    1    3     -2.14      0.00
    4    1    3     -3.95      0.00
    5    1    3     -1.33      0.00
    6    1    3      2.95      0.00
    7    1    3      1.43      0.00
    8    1    3      1.49      0.00
    9    1    3      0.21      0.00
   10    1    3      0.15      0.00
   11    1    3      1.15      0.00
  -12    2    3     -0.77      0.00
  -11    2    3     -0.18      0.00
  -10    2    3     -0.55      0.00
   -9    2    3     -0.59      0.00
   -8    2    3     -1.14      0.00
   -7    2    3     -2.31      0.00
   -6    2    3     -3.28      0.00
   -5    2    3     -2.67      0.00
   -4    2    3     -3.01      0.00
   -3    2    3    -12.54      0.00
   -2    2    3    -30.02      0.00
   -1    2    3    -38.88      0.00
    1    2    3    -18.31      0.00
    2    2    3      2.23      0.00
    3    2    3      2.91      0.00
    4    2    3     -0.61      0.00
    5    2    3     -2.79      0.00
    6    2    3     -0.85      0.00
    7    2    3      0.01      0.00
    8    2    3      1.00      0.00
    9    2    3      0.08      0.00
   10    2    3      0.97      0.00
   11    2    3     -0.07      0.00
  -12    3    3     -1.06      0.00
  -11    3    3     -0.89      0.00
  -10    3    3     -1.16      0.00
   -9    3    3     -1.33      0.00
   -8    3    3     -0.85      0.00
   -7    3    3     -0.29      0.00
   -6    3    3      2.57      0.00
   -5    3    3      3.07      0.00
   -4    3    3      0.10      0.00
   -3    3    3     -2.60      0.00
   -2    3    3    -21.75      0.00
   -1    3    3    -11.98      0.00
    0    3    3     39.54      0.00
    1    3    3      3.20      0.00
    2    3    3     -5.28      0.00
    3    3    3     -1.61      0.00
    4    3    3     -3.19      0.00
    5    3    3     -1.52      0.00
    6    3    3      1.32      0.00
    7    3    3     -0.37      0.00
    8    3    3      0.11      0.00
    9    3    3     -0.42      0.00
   10    3    3     -0.36      0.00
   11    3    3     -0.01      0.00
  -12    4    3     -0.92      0.00
  -11    4    3     -0.21      0.00
  -10    4    3     -0.50      0.00
   -9    4    3     -0.34      0.00
   -8    4    3     -1.13      0.00
   -7    4    3     -2.85      0.00
   -6    4    3     -3.70      0.00
   -5    4    3     -1.02      0.00
   -4    4    3      1.76      0.00
   -3    4    3     -6.90      0.00
   -2    4    3    -24.91      0.00
   -1    4    3    -31.14      0.00
    0    4    3    -24.19      0.00
    1    4    3    -13.36      0.00
    2    4    3      9.92      0.00
    3    4    3      7.16      0.00
    4    4    3      0.67      0.00
    5    4    3     -3.21      0.00
    6    4    3     -1.07      0.00
    7    4    3     -0.21      0.00
    8    4    3      0.94      0.00
    9    4    3     -0.40      0.00
   10    4    3      0.48      0.00
   11    4    3     -0.93      0.00
  -12    5    3     -0.86      0.00
  -11    5    3     -0.30      0.00
  -10    5    3     -0.58      0.00
   -9    5    3      0.13      0.00
   -8    5    3      0.76      0.00
   -7    5    3      0.71      0.00
   -6    5    3      1.21      0.00
   -5    5    3     -0.60      0.00
   -4    5    3     -3.42      0.00
   -3    5    3     -1.64      0.00
   -2    5    3    -11.67      0.00
   -1    5    3     -5.47      0.00
    0    5    3     28.39      0.00
    1    5    3      0.36      0.00
    2    5    3     -5.34      0.00
    3    5    3      0.41      0.00
    4    5    3     -0.55      0.00
    5    5    3     -0.22      0.00
    6    5    3      0.34      0.00
    7    5    3     -1.75      0.00
    8    5    3     -1.13      0.00
    9    5    3     -0.86      0.00
   10    5    3     -0.60      0.00
   11    5    3     -1.01      0.00
  -12    6    3     -0.68      0.00
  -11    6    3     -0.48      0.00
  -10    6    3     -0.57      0.00
   -9    6    3      0.01      0.00
   -8    6    3     -0.23      0.00
   -7    6    3     -1.39      0.00
   -6    6    3     -1.42      0.00
   -5    6    3      3.46      0.00
   -4    6    3     10.13      0.00
   -3    6    3      6.74      0.00
   -2    6    3     -4.55      0.00
   -1    6    3     -4.69      0.00
    0    6    3     -2.12      0.00
    1    6    3     -2.57      0.00
    2    6    3     13.93      0.00
    3    6    3      7.79      0.00
    4    6    3      0.52      0.00
    5    6    3     -3.08      0.00
    6    6    3     -1.57      0.00
    7    6    3     -1.09      0.00
    8    6    3      0.05      0.00
    9    6    3     -0.23      0.00
   10    6    3      0.13      0.00
   11    6    3     -1.03      0.00
  -12    7    3     -0.76      0.00
  -11    7    3      0.26      0.00
  -10    7    3      0.05      0.00
   -9    7    3      1.05      0.00
   -8    7    3      1.37      0.00
   -7    7    3      0.70      0.00
   -6    7    3     -0.11      0.00
   -5    7    3     -2.54      0.00
   -4    7    3     -3.52      0.00
   -3    7    3      1.83      0.00
   -2    7    3     -1.59      0.00
   -1    7    3     -0.38      0.00
    0    7    3     15.14      0.00
    1    7    3     -4.14      0.00
    2    7    3     -5.82      0.00
    3    7    3      1.92      0.00
    4    7    3      2.15      0.00
    5    7    3      1.65      0.00
    6    7    3      0.31      0.00
    7    7    3     -1.83      0.00
    8    7    3     -1.22      0.00
    9    7    3     -0.40      0.00
   10    7    3      0.22      0.00
   11    7    3     -0.80      0.00
  -11    8    3     -0.52      0.00
  -10    8    3     -0.68      0.00
   -9    8    3     -0.22      0.00
   -8    8    3      0.32      0.00
   -7    8    3      0.37      0.00
   -6    8    3      0.59      0.00
   -5    8    3      4.73      0.00
   -4    8    3     11.55      0.00
   -3    8    3     10.04      0.00
   -2    8    3      2.65      0.00
   -1    8    3      5.76      0.00
    0    8    3      4.67      0.00
    1    8    3     -2.39      0.00
    2    8    3      8.65      0.00
    3    8    3      2.89      0.00
    4    8    3     -1.76      0.00
    5    8    3     -2.55      0.00
    6    8    3     -1.36      0.00
    7    8    3     -1.25      0.00
    8    8    3     -0.41      0.00
    9    8    3      0.81      0.00
   10    8    3      0.27      0.00
   11    8    3     -0.11      0.00
  -11    9    3     -0.48      0.00
  -10    9    3     -0.68      0.00
   -9    9    3      0.57      0.00
   -8    9    3      1.26      0.00
   -7    9    3      1.10      0.00
   -6    9    3      0.05      0.00
   -5    9    3     -2.13      0.00
   -4    9    3     -1.49      0.00
   -3    9    3      4.28      0.00
   -2    9    3      3.49      0.00
   -1    9    3      1.33      0.00
    0    9    3      4.43      0.00
    1    9    3     -8.23      0.00
    2    9    3     -7.65      0.00
    3    9    3      0.20      0.00
    4    9    3      2.24      0.00
    5    9    3      2.45      0.00
    6    9    3      0.96      0.00
    7    9    3     -0.61      0.00
    8    9    3     -0.41      0.00
    9    9    3     -0.13      0.00
   10    9    3      0.58      0.00
   11    9    3     -0.28      0.00
  -11   10    3      0.43      0.00
  -10   10    3     -0.05      0.00
   -9   10    3     -0.56      0.00
   -8   10    3     -0.20      0.00
   -7   10    3      0.13      0.00
   -6   10    3     -0.29      0.00
   -5   10    3      1.00      0.00
   -4   10    3      5.11      0.00
   -3   10    3      2.86      0.00
   -2   10    3     -2.24      0.00
   -1   10    3      2.92      0.00
    0   10    3      0.74      0.00
    1   10    3     -7.73      0.00
    2   10    3      0.74      0.00
    3   10    3     -1.99      0.00
    4   10    3     -2.61      0.00
    5   10    3     -0.56      0.00
    6   10    3      0.23      0.00
    7   10    3     -0.09      0.00
    8   10    3     -0.27      0.00
    9   10    3      0.79      0.00
   10   10    3     -1.14      0.00
   11   10    3     -0.44      0.00
  -11   11    3     -0.31      0.00
  -10   11    3     -1.06      0.00
   -9   11    3     -0.35      0.00
   -8   11    3      0.25      0.00
   -7   11    3      1.10      0.00
   -6   11    3      0.46      0.00
   -5   11    3     -1.18      0.00
   -4   11    3     -0.27      0.00
   -3   11    3      3.53      0.00
   -2   11    3      3.59      0.00
   -1   11    3      1.33      0.00
    0   11    3     -0.40      0.00
    1   11    3     -8.32      0.00
    2   11    3     -7.50      0.00
    3   11    3     -1.86      0.00
    4   11    3      1.05      0.00
    5   11    3      2.14      0.00
    6   11    3      1.71      0.00
    7   11    3      0.71      0.00
    8   11    3      0.39      0.00
    9   11    3     -0.23      0.00
   10   11    3      0.45      0.00
   11   11    3      0.48      0.00
  -11   12    3      0.46      0.00
  -10   12    3      0.52      0.00
   -9   12    3     -0.05      0.00
   -8   12    3     -0.06      0.00
   -7   12    3     -0.73      0.00
   -6   12    3     -1.90      0.00
   -5   12    3     -2.41      0.00
   -4   12    3     -0.33      0.00
   -3   12    3     -3.14      0.00
   -2   12    3     -6.45      0.00
   -1   12    3      0.16      0.00
    0   12    3     -1.07      0.00
    1   12    3     -8.24      0.00
    2   12    3     -1.14      0.00
    3   12    3     -1.97      0.00
    4   12    3     -1.12      0.00
    5   12    3      1.39      0.00
    6   12    3      1.66      0.00
    7   12    3      1.31      0.00
    8   12    3      0.78      0.00
    9   12    3      1.09      0.00
   10   12    3     -1.69      0.00
   11   12    3     -0.74      0.00
  -11   13    3      0.91      0.00
  -10   13    3      0.24      0.00
   -9   13    3      0.25      0.00
   -8   13    3     -0.79      0.00
   -7   13    3     -0.30      0.00
   -6   13    3     -0.66      0.00
   -5   13    3     -1.14      0.00
   -4   13    3     -0.14      0.00
   -3   13    3      1.76      0.00
   -2   13    3      2.48      0.00
   -1   13    3      1.57      0.00
    0   13    3     -0.77      0.00
    1   13    3     -4.48      0.00
    2   13    3     -3.64      0.00
    3   13    3     -1.50      0.00
    4   13    3      0.20      0.00
    5   13    3      0.96      0.00
    6   13    3      1.38      0.00
    7   13    3      0.44      0.00
    8   13    3     -0.02      0.00
    9   13    3     -0.90      0.00
   10   13    3     -0.33      0.00
  -11   14    3     -0.44      0.00
  -10   14    3      0.66      0.00
   -9   14    3      0.70      0.00
   -8   14    3      1.05      0.00
   -7   14    3     -0.17      0.00
   -6   14    3     -1.21      0.00
   -5   14    3     -1.76      0.00
   -4   14    3     -0.39      0.00
   -3   14    3     -2.54      0.00
   -2   14    3     -4.55      0.00
   -1   14    3      2.31      0.00
    0   14    3      2.27      0.00
    1   14    3     -3.39      0.00
    2   14    3      1.49      0.00
    3   14    3      0.02      0.00
    4   14    3     -0.04      0.00
    5   14    3      1.72      0.00
    6   14    3      1.63      0.00
    7   14    3      1.14      0.00
    8   14    3      1.07      0.00
    9   14    3      1.51      0.00
   10   14    3     -0.57      0.00
  -11   15    3      1.10      0.00
  -10   15    3      0.36      0.00
   -9   15    3      0.60      0.00
   -8   15    3     -1.09      0.00
   -7   15    3     -0.81      0.00
   -6   15    3     -1.04      0.00
   -5   15    3     -0.80      0.00
   -4   15    3      0.32      0.00
   -3   15    3      1.36      0.00
   -2   15    3      2.63      0.00
   -1   15    3      2.97      0.00
    0   15    3      0.68      0.00
    1   15    3      0.04      0.00
    2   15    3      0.85      0.00
    3   15    3      0.08      0.00
    4   15    3      0.18      0.00
    5   15    3      0.25      0.00
    6   15    3      0.78      0.00
    7   15    3     -0.54      0.00
    8   15    3     -0.93      0.00
    9   15    3     -1.83      0.00
   10   15    3     -1.81      0.00
  -11   16    3     -0.68      0.00
  -10   16    3      0.57      0.00
   -9   16    3      0.67      0.00
   -8   16    3      1.74      0.00
   -7   16    3      0.97      0.00
   -6   16    3      0.45      0.00
   -5   16    3      0.39      0.00
   -4   16    3      1.25      0.00
   -3   16    3      0.10      0.00
   -2   16    3     -1.09      0.00
   -1   16    3      4.94      0.00
    0   16    3      4.99      0.00
    1   16    3      0.29      0.00
    2   16    3      2.65      0.00
    3   16    3      0.10      0.00
    4   16    3     -0.72      0.00
    5   16    3      0.49      0.00
    6   16    3      0.54      0.00
    7   16    3      0.06      0.00
    8   16    3      0.20      0.00
    9   16    3      0.78      0.00
  -10   17    3     -1.64      0.00
   -9   17    3     -0.35      0.00
   -8   17    3     -0.94      0.00
   -7   17    3     -0.16      0.00
   -6   17    3     -0.21      0.00
   -5   17    3     -0.22      0.00
   -4   17    3      0.58      0.00
   -3   17    3      0.60      0.00
   -2   17    3      0.87      0.00
   -1   17    3      1.79      0.00
    0   17    3     -0.29      0.00
    1   17    3      0.95      0.00
    2   17    3      1.90      0.00
    3   17    3      0.55      0.00
    4   17    3      0.55      0.00
    5   17    3      0.35      0.00
    6   17    3      0.21      0.00
    7   17    3     -1.09      0.00
    8   17    3     -0.29      0.00
    9   17    3     -0.33      0.00
  -10   18    3      0.42      0.00
   -9   18    3      0.51      0.00
   -8   18    3      1.76      0.00
   -7   18    3      1.34      0.00
   -6   18    3      0.46      0.00
   -5   18    3      0.73      0.00
   -4   18    3      1.16      0.00
   -3   18    3      0.40      0.00
   -2   18    3     -0.34      0.00
   -1   18    3      4.65      0.00
    0   18    3      4.19      0.00
    1   18    3      0.90      0.00
    2   18    3      2.18      0.00
    3   18    3     -0.64      0.00
    4   18    3     -1.62      0.00
    5   18    3     -0.89      0.00
    6   18    3     -0.07      0.00
    7   18    3      0.64      0.00
    8   18    3      0.68      0.00
    9   18    3      0.99      0.00
  -10   19    3     -2.16      0.00
   -9   19    3     -0.04      0.00
   -8   19    3     -0.26      0.00
   -7   19    3     -0.08      0.00
   -6   19    3     -0.24      0.00
   -5   19    3     -0.55      0.00
   -4   19    3      0.36      0.00
   -3   19    3     -0.01      0.00
   -2   19    3     -1.17      0.00
   -1   19    3     -0.37      0.00
    0   19    3     -2.20      0.00
    1   19    3     -0.35      0.00
    2   19    3      0.67      0.00
    3   19    3      0.06      0.00
    4   19    3      0.61      0.00
    5   19    3      0.06      0.00
    6   19    3     -0.99      0.00
    7   19    3     -1.79      0.00
    8   19    3      0.64      0.00
   -9   20    3      0.11      0.00
   -8   20    3      0.45      0.00
   -7   20    3      0.69      0.00
   -6   20    3     -0.51      0.00
   -5   20    3     -0.12      0.00
   -4   20    3     -0.10      0.00
   -3   20    3     -1.02      0.00
   -2   20    3     -1.36      0.00
   -1   20    3      2.70      0.00
    0   20    3      1.48      0.00
    1   20    3     -0.45      0.00
    2   20    3      1.15      0.00
    3   20    3     -1.09      0.00
    4   20    3     -1.47      0.00
    5   20    3     -1.09      0.00
    6   20    3     -0.12      0.00
    7   20    3      1.29      0.00
    8   20    3      0.52      0.00
   -9   21    3     -0.16      0.00
   -8   21    3     -0.55      0.00
   -7   21    3     -0.41      0.00
   -6   21    3     -0.12      0.00
   -5   21    3     -0.97      0.00
   -4   21    3     -0.62      0.00
   -3   21    3     -0.47      0.00
   -2   21    3     -1.36      0.00
   -1   21    3     -0.50      0.00
    0   21    3     -1.93      0.00
    1   21    3     -0.25      0.00
    2   21    3      0.50      0.00
    3   21    3     -0.06      0.00
    4   21    3      0.53      0.00
    5   21    3     -0.53      0.00
    6   21    3     -1.53      0.00
    7   21    3     -1.96      0.00
    8   21    3     -0.05      0.00
   -9   22    3     -1.12      0.00
   -8   22    3     -1.40      0.00
   -7   22    3      0.61      0.00
   -6   22    3     -0.20      0.00
   -5   22    3     -0.30      0.00
   -4   22    3     -0.92      0.00
   -3   22    3     -1.90      0.00
   -2   22    3     -1.96      0.00
   -1   22    3      0.99      0.00
    0   22    3     -0.71      0.00
    1   22    3     -1.88      0.00
    2   22    3      0.43      0.00
    3   22    3     -0.82      0.00
    4   22    3     -0.46      0.00
    5   22    3     -0.20      0.00
    6   22    3      0.18      0.00
    7   22    3      0.92      0.00
    8   22    3     -0.93      0.00
   -9   23    3     -1.15      0.00
   -8   23    3     -1.22      0.00
   -7   23    3     -0.09      0.00
   -6   23    3      1.16      0.00
   -5   23    3     -0.21      0.00
   -4   23    3     -1.29      0.00
   -3   23    3     -1.15      0.00
   -2   23    3     -1.23      0.00
   -1   23    3     -0.14      0.00
    0   23    3     -0.84      0.00
    1   23    3      0.63      0.00
    2   23    3      0.92      0.00
    3   23    3     -0.46      0.00
    4   23    3      0.25      0.00
    5   23    3     -1.01      0.00
    6   23    3     -0.83      0.00
    7   23    3     -0.60      0.00
   -8   24    3     -1.27      0.00
   -7   24    3      1.54      0.00
   -6   24    3      0.71      0.00
   -5   24    3     -0.26      0.00
   -4   24    3     -0.93      0.00
   -3   24    3     -1.24      0.00
   -2   24    3     -1.13      0.00
   -1   24    3      0.83      0.00
    0   24    3     -0.60      0.00
    1   24    3     -1.74      0.00
    2   24    3      0.21      0.00
    3   24    3     -0.44      0.00
    4   24    3     -0.32      0.00
    5   24    3      0.09      0.00
    6   24    3      0.82      0.00
    7   24    3      1.17      0.00
   -8   25    3     -0.43      0.00
   -7   25    3      0.38      0.00
   -6   25    3      1.72      0.00
   -5   25    3      0.52      0.00
   -4   25    3     -0.65      0.00
   -3   25    3     -0.59      0.00
   -2   25    3     -0.55      0.00
   -1   25    3      0.43      0.00
    0   25    3      0.02      0.00
    1   25    3      0.91      0.00
    2   25    3      0.91      0.00
    3   25    3     -1.10      0.00
    4   25    3      0.19      0.00
    5   25    3     -1.07      0.00
    6   25    3     -0.21      0.00
    7   25    3      0.69      0.00
   -6   26    3      0.57      0.00
   -5   26    3     -0.51      0.00
   -4   26    3     -0.52      0.00
   -3   26    3     -0.35      0.00
   -2   26    3     -0.51      0.00
   -1   26    3      0.82      0.00
    0   26    3      0.02      0.00
    1   26    3     -1.02      0.00
    2   26    3     -0.27      0.00
    3   26    3     -0.34      0.00
    4   26    3     -1.14      0.00
    5   26    3     -0.88      0.00
    6   26    3      0.64      0.00
   -6   27    3      1.08      0.00
   -5   27    3     -0.40      0.00
   -4   27    3     -0.94      0.00
   -3   27    3     -0.57      0.00
   -2   27    3     -0.42      0.00
   -1   27    3      0.72      0.00
    0   27    3      0.32      0.00
    1   27    3      0.39      0.00
    2   27    3      0.61      0.00
    3   27    3     -1.47      0.00
    4   27    3     -0.19      0.00
    5   27    3     -1.18      0.00
    6   27    3     -0.24      0.00
   -5   28    3     -0.63      0.00
   -4   28    3      0.20      0.00
   -3   28    3     -0.14      0.00
   -2   28    3     -1.32      0.00
   -1   28    3     -0.76      0.00
    0   28    3     -1.13      0.00
    1   28    3     -0.63      0.00
    2   28    3     -0.18      0.00
    3   28    3      0.71      0.00
    4   28    3     -0.71      0.00
    5   28    3     -1.05      0.00
    6   28    3      0.19      0.00
   -5   29    3     -0.65      0.00
   -4   29    3     -0.70      0.00
   -3   29    3     -0.56      0.00
   -2   29    3     -0.96      0.00
   -1   29    3      0.26      0.00
    0   29    3      0.35      0.00
    1   29    3     -0.01      0.00
    2   29    3      0.68      0.00
    3   29    3     -1.07      0.00
    4   29    3     -0.71      0.00
    5   29    3     -1.23      0.00
   -4   30    3      0.45      0.00
   -3   30    3     -0.71      0.00
   -2   30    3     -2.47      0.00
   -1   30    3     -2.17      0.00
    0   30    3     -2.27      0.00
    1   30    3      0.24      0.00
    2   30    3      0.72      0.00
    3   30    3      1.69      0.00
    4   30    3      0.15      0.00
    5   30    3     -0.31      0.00
   -4   31    3      1.38      0.00
   -3   31    3      1.20      0.00
   -2   31    3     -0.30      0.00
   -1   31    3      0.42      0.00
    0   31    3      1.26      0.00
    1   31    3      0.45      0.00
    2   31    3      1.01      0.00
   -3   32    3     -1.10      0.00
   -1   32    3     -1.42      0.00
    0   32    3     -1.70      0.00
    1   32    3      0.86      0.00
    0   33    3      1.99      0.00
    1   33    3      0.65      0.00
  -12    0    4     -0.84      0.00
  -11    0    4     -0.38      0.00
  -10    0    4      0.02      0.00
   -9    0    4      1.08      0.00
   -8    0    4      0.47      0.00
   -7    0    4     -1.67      0.00
   -6    0    4     -5.80      0.00
   -5    0    4     -5.36      0.00
   -4    0    4     -4.09      0.00
   -3    0    4      1.62      0.00
   -2    0    4      7.45      0.00
   -1    0    4    -36.56      0.00
    0    0    4    -35.13      0.00
    1    0    4     10.14      0.00
    2    0    4      0.07      0.00
    3    0    4      5.19      0.00
    4    0    4      1.75      0.00
    5    0    4     -1.36      0.00
    6    0    4     -3.09      0.00
    7    0    4     -0.99      0.00
    8    0    4     -1.57      0.00
    9    0    4     -0.27      0.00
   10    0    4     -0.91      0.00
   11    0    4     -0.35      0.00
  -12    1    4     -0.08      0.00
  -11    1    4     -0.20      0.00
  -10    1    4      0.36      0.00
   -9    1    4      0.56      0.00
   -8    1    4      0.90      0.00
   -7    1    4      1.27      0.00
   -6    1    4      0.92      0.00
   -5    1    4      0.39      0.00
   -4    1    4      1.92      0.00
   -3    1    4      7.83      0.00
   -2    1    4     13.44      0.00
   -1    1    4     14.25      0.00
    0    1    4      9.36      0.00
    1    1    4      1.09      0.00
    2    1    4     -4.13      0.00
    3    1    4     -1.47      0.00
    4    1    4      0.07      0.00
    5    1    4      0.51      0.00
    6    1    4     -0.45      0.00
    7    1    4     -0.98      0.00
    8    1    4     -0.76      0.00
    9    1    4     -0.35      0.00
   10    1    4     -0.29      0.00
   11    1    4     -0.09      0.00
  -12    2    4     -0.23      0.00
  -11    2    4      0.47      0.00
  -10    2    4      0.70      0.00
   -9    2    4      1.25      0.00
   -8    2    4      0.48      0.00
   -7    2    4     -1.29      0.00
   -6    2    4     -4.27      0.00
   -5    2    4     -2.60      0.00
   -4    2    4     -0.27      0.00
   -3    2    4      5.42      0.00
   -2    2    4     12.37      0.00
   -1    2    4    -27.34      0.00
    0    2    4    -27.73      0.00
    1    2    4     12.02      0.00
    2    2    4      0.54      0.00
    3    2    4      4.62      0.00
    4    2    4      2.14      0.00
    5    2    4     -0.51      0.00
    6    2    4     -1.77      0.00
    7    2    4      0.01      0.00
    8    2    4     -0.78      0.00
    9    2    4     -0.02      0.00
   10    2    4     -0.67      0.00
   11    2    4     -0.55      0.00
  -12    3    4      0.44      0.00
  -11    3    4      0.00      0.00
  -10    3    4      0.82      0.00
   -9    3    4      1.13      0.00
   -8    3    4      1.81      0.00
   -7    3    4      2.82      0.00
   -6    3    4      1.59      0.00
   -5    3    4     -0.61      0.00
   -4    3    4      1.58      0.00
   -3    3    4     14.00      0.00
   -2    3    4     24.79      0.00
   -1    3    4     25.31      0.00
    0    3    4     16.32      0.00
    1    3    4     -0.01      0.00
    2    3    4    -10.21      0.00
    3    3    4     -3.21      0.00
    4    3    4      0.61      0.00
    5    3    4      1.39      0.00
    6    3    4     -0.56      0.00
    7    3    4     -1.80      0.00
    8    3    4     -1.25      0.00
    9    3    4     -0.59      0.00
   10    3    4     -0.26      0.00
   11    3    4      0.21      0.00
  -12    4    4      0.04      0.00
  -11    4    4      0.91      0.00
  -10    4    4      0.93      0.00
   -9    4    4      0.82      0.00
   -8    4    4      0.13      0.00
   -7    4    4     -0.58      0.00
   -6    4    4     -1.33      0.00
   -5    4    4      2.22      0.00
   -4    4    4      5.41      0.00
   -3    4    4      8.93      0.00
   -2    4    4     16.02      0.00
   -1    4    4    -13.38      0.00
    0    4    4    -15.30      0.00
    1    4    4     13.12      0.00
    2    4    4     -0.17      0.00
    3    4    4      1.40      0.00
    4    4    4      1.18      0.00
    5    4    4      0.13      0.00
    6    4    4      0.27      0.00
    7    4    4      1.43      0.00
    8    4    4      0.45      0.00
    9    4    4      0.44      0.00
   10    4    4      0.20      0.00
   11    4    4     -0.63      0.00
  -12    5    4      1.14      0.00
  -11    5    4      0.70      0.00
  -10    5    4      0.99      0.00
   -9    5    4      0.83      0.00
   -8    5    4      1.06      0.00
   -7    5    4      2.18      0.00
   -6    5    4      0.11      0.00
   -5    5    4     -4.04      0.00
   -4    5    4     -4.36      0.00
   -3    5    4      6.05      0.00
   -2    5    4     13.50      0.00
   -1    5    4     11.43      0.00
    0    5    4      7.41      0.00
    1    5    4     -3.99      0.00
    2    5    4    -11.70      0.00
    3    5    4     -1.71      0.00
    4    5    4      2.09      0.00
    5    5    4      2.45      0.00
    6    5    4      0.62      0.00
    7    5    4     -0.63      0.00
    8    5    4     -0.37      0.00
    9    5    4     -0.19      0.00
   10    5    4      0.49      0.00
   11    5    4      0.72      0.00
  -12    6    4     -0.24      0.00
  -11    6    4      0.31      0.00
  -10    6    4      0.02      0.00
   -9    6    4     -0.34      0.00
   -8    6    4     -0.39      0.00
   -7    6    4      0.29      0.00
   -6    6    4      0.90      0.00
   -5    6    4      4.23      0.00
   -4    6    4      5.40      0.00
   -3    6    4      4.84      0.00
   -2    6    4     10.13      0.00
   -1    6    4     -6.55      0.00
    0    6    4     -6.30      0.00
    1    6    4     11.44      0.00
    2    6    4     -2.16      0.00
    3    6    4     -3.63      0.00
    4    6    4     -1.89      0.00
    5    6    4     -0.69      0.00
    6    6    4      1.32      0.00
    7    6    4      1.96      0.00
    8    6    4      1.01      0.00
    9    6    4      0.44      0.00
   10    6    4      0.85      0.00
   11    6    4     -0.33      0.00
  -12    7    4      1.04      0.00
  -11    7    4      0.79      0.00
  -10    7    4      0.86      0.00
   -9    7    4      0.56      0.00
   -8    7    4     -0.06      0.00
   -7    7    4      0.57      0.00
   -6    7    4     -1.48      0.00
   -5    7    4     -5.85      0.00
   -4    7    4     -7.87      0.00
   -3    7    4     -1.42      0.00
   -2    7    4      1.19      0.00
   -1    7    4     -2.86      0.00
    0    7    4     -0.30      0.00
    1    7    4     -4.89      0.00
    2    7    4     -9.26      0.00
    3    7    4      0.97      0.00
    4    7    4      3.13      0.00
    5    7    4      2.68      0.00
    6    7    4      1.80      0.00
    7    7    4      1.10      0.00
    8    7    4      0.47      0.00
    9    7    4     -0.47      0.00
   10    7    4      0.53      0.00
   11    7    4      0.04      0.00
  -11    8    4      0.83      0.00
  -10    8    4      0.00      0.00
   -9    8    4     -0.89      0.00
   -8    8    4     -1.13      0.00
   -7    8    4      0.08      0.00
   -6    8    4      1.02      0.00
   -5    8    4      2.71      0.00
   -4    8    4      0.67      0.00
   -3    8    4     -2.41      0.00
   -2    8    4      1.65      0.00
   -1    8    4     -3.82      0.00
    0    8    4      0.20      0.00
    1    8    4     10.41      0.00
    2    8    4     -1.20      0.00
    3    8    4     -4.76      0.00
    4    8    4     -3.16      0.00
    5    8    4     -1.25      0.00
    6    8    4      1.45      0.00
    7    8    4      1.62      0.00
    8    8    4      0.78      0.00
    9    8    4     -0.23      0.00
   10    8    4      0.28      0.00
   11    8    4     -0.26      0.00
  -11    9    4     -0.33      0.00
  -10    9    4     -0.01      0.00
   -9    9    4      0.43      0.00
   -8    9    4     -0.32      0.00
   -7    9    4      0.07      0.00
   -6    9    4     -0.80      0.00
   -5    9    4     -3.26      0.00
   -4    9    4     -4.51      0.00
   -3    9    4     -0.08      0.00
   -2    9    4     -0.52      0.00
   -1    9    4     -5.08      0.00
    0    9    4      1.05      0.00
    1    9    4     -0.54      0.00
    2    9    4     -4.68      0.00
    3    9    4      2.25      0.00
    4    9    4      1.68      0.00
    5    9    4      0.90      0.00
    6    9    4      1.41      0.00
    7    9    4      1.54      0.00
    8    9    4      0.59      0.00
    9    9    4     -0.41      0.00
   10    9    4      1.15      0.00
   11    9    4     -0.47      0.00
  -11   10    4      1.01      0.00
  -10   10    4      0.78      0.00
   -9   10    4      0.06      0.00
   -8   10    4     -1.20      0.00
   -7   10    4     -1.13      0.00
   -6   10    4     -0.48      0.00
   -5   10    4      0.42      0.00
   -4   10    4     -2.56      0.00
   -3   10    4     -5.70      0.00
   -2   10    4     -2.79      0.00
   -1   10    4     -2.45      0.00
    0   10    4      3.50      0.00
    1   10    4      9.80      0.00
    2   10    4      2.32      0.00
    3   10    4     -1.50      0.00
    4   10    4     -1.80      0.00
    5   10    4     -1.12      0.00
    6   10    4      0.70      0.00
    7   10    4      0.61      0.00
    8   10    4      0.42      0.00
    9   10    4     -0.34      0.00
   10   10    4     -0.46      0.00
   11   10    4     -0.72      0.00
  -11   11    4     -1.01      0.00
  -10   11    4     -0.51      0.00
   -9   11    4      0.33      0.00
   -8   11    4     -0.24      0.00
   -7   11    4      0.35      0.00
   -6   11    4      0.78      0.00
   -5   11    4      0.42      0.00
   -4   11    4      0.36      0.00
   -3   11    4      4.08      0.00
   -2   11    4      1.90      0.00
   -1   11    4     -2.50      0.00
    0   11    4      4.72      0.00
    1   11    4      4.41      0.00
    2   11    4     -0.64      0.00
    3   11    4      2.19      0.00
    4   11    4     -0.91      0.00
    5   11    4     -1.72      0.00
    6   11    4     -0.61      0.00
    7   11    4     -0.10      0.00
    8   11    4     -0.38      0.00
    9   11    4     -0.01      0.00
   10   11    4      2.10      0.00
   11   11    4     -0.10      0.00
  -11   12    4     -0.24      0.00
  -10   12    4      0.53      0.00
   -9   12    4      0.92      0.00
   -8   12    4      0.03      0.00
   -7   12    4     -0.64      0.00
   -6   12    4     -0.29      0.00
   -5   12    4      0.09      0.00
   -4   12    4     -1.73      0.00
   -3   12    4     -3.66      0.00
   -2   12    4     -2.09      0.00
   -1   12    4     -0.72      0.00
    0   12    4      4.25      0.00
    1   12    4      7.73      0.00
    2   12    4      3.68      0.00
    3   12    4      0.85      0.00
    4   12    4     -0.57      0.00
    5   12    4     -0.76      0.00
    6   12    4      0.06      0.00
    7   12    4     -0.04      0.00
    8   12    4      0.51      0.00
    9   12    4      0.51      0.00
   10   12    4     -0.15      0.00
  -11   13    4     -0.43      0.00
  -10   13    4     -0.59      0.00
   -9   13    4     -0.19      0.00
   -8   13    4     -0.54      0.00
   -7   13    4      0.47      0.00
   -6   13    4      1.01      0.00
   -5   13    4      1.48      0.00
   -4   13    4      1.57      0.00
   -3   13    4      4.90      0.00
   -2   13    4      2.06      0.00
   -1   13    4     -2.35      0.00
    0   13    4      4.12      0.00
    1   13    4      4.66      0.00
    2   13    4      0.28      0.00
    3   13    4      1.95      0.00
    4   13    4     -1.74      0.00
    5   13    4     -2.55      0.00
    6   13    4     -1.90      0.00
    7   13    4     -1.64      0.00
    8   13    4     -1.76      0.00
    9   13    4     -1.01      0.00
   10   13    4      0.63      0.00
  -11   14    4     -0.72      0.00
  -10   14    4     -0.12      0.00
   -9   14    4      0.54      0.00
   -8   14    4      0.96      0.00
   -7   14    4      0.65      0.00
   -6   14    4      1.16      0.00
   -5   14    4      0.67      0.00
   -4   14    4     -0.15      0.00
   -3   14    4     -1.24      0.00
   -2   14    4     -0.94      0.00
   -1   14    4     -0.31      0.00
    0   14    4      2.49      0.00
    1   14    4      3.17      0.00
    2   14    4      1.24      0.00
    3   14    4      0.29      0.00
    4   14    4     -0.62      0.00
    5   14    4     -0.64      0.00
    6   14    4     -0.11      0.00
    7   14    4     -0.01      0.00
    8   14    4      0.82      0.00
    9   14    4      1.36      0.00
   10   14    4      0.76      0.00
  -11   15    4     -0.14      0.00
  -10   15    4     -1.20      0.00
   -9   15    4     -1.14      0.00
   -8   15    4     -1.21      0.00
   -7   15    4      0.16      0.00
   -6   15    4     -0.13      0.00
   -5   15    4      0.24      0.00
   -4   15    4     -0.20      0.00
   -3   15    4      2.28      0.00
   -2   15    4     -0.84      0.00
   -1   15    4     -5.12      0.00
    0   15    4      0.16      0.00
    1   15    4      1.46      0.00
    2   15    4     -0.65      0.00
    3   15    4      2.30      0.00
    4   15    4     -0.44      0.00
    5   15    4     -1.04      0.00
    6   15    4     -0.99      0.00
    7   15    4     -0.78      0.00
    8   15    4     -0.93      0.00
    9   15    4     -0.88      0.00
  -11   16    4      0.16      0.00
  -10   16    4      0.57      0.00
   -9   16    4      0.62      0.00
   -8   16    4      1.16      0.00
   -7   16    4      0.29      0.00
   -6   16    4      0.85      0.00
   -5   16    4      0.09      0.00
   -4   16    4     -0.08      0.00
   -3   16    4     -0.33      0.00
   -2   16    4     -0.69      0.00
   -1   16    4     -0.71      0.00
    0   16    4      0.56      0.00
    1   16    4     -0.54      0.00
    2   16    4     -0.85      0.00
    3   16    4     -0.39      0.00
    4   16    4     -0.99      0.00
    5   16    4     -0.77      0.00
    6   16    4     -0.04      0.00
    7   16    4      0.30      0.00
    8   16    4      0.72      0.00
    9   16    4      1.32      0.00
  -10   17    4     -0.51      0.00
   -9   17    4     -0.81      0.00
   -8   17    4     -1.74      0.00
   -7   17    4     -0.52      0.00
   -6   17    4     -1.12      0.00
   -5   17    4     -0.72      0.00
   -4   17    4     -1.18      0.00
   -3   17    4      0.64      0.00
   -2   17    4     -2.72      0.00
   -1   17    4     -6.44      0.00
    0   17    4     -2.35      0.00
    1   17    4     -1.21      0.00
    2   17    4     -1.50      0.00
    3   17    4      2.33      0.00
    4   17    4      0.63      0.00
    5   17    4      0.42      0.00
    6   17    4     -0.37      0.00
    7   17    4     -0.20      0.00
    8   17    4      0.31      0.00
    9   17    4      0.27      0.00
  -10   18    4      0.91      0.00
   -9   18    4      0.09      0.00
   -8   18    4      0.50      0.00
   -7   18    4     -0.72      0.00
   -6   18    4     -0.04      0.00
   -5   18    4     -0.62      0.00
   -4   18    4     -0.68      0.00
   -3   18    4      0.08      0.00
   -2   18    4      0.06      0.00
   -1   18    4     -0.08      0.00
    0   18    4      0.46      0.00
    1   18    4     -1.19      0.00
    2   18    4     -0.70      0.00
    3   18    4      0.03      0.00
    4   18    4     -0.75      0.00
    5   18    4     -0.03      0.00
    6   18    4      0.66      0.00
    7   18    4      0.46      0.00
    8   18    4     -0.75      0.00
  -10   19    4      0.46      0.00
   -9   19    4      0.15      0.00
   -8   19    4     -1.55      0.00
   -7   19    4     -0.29      0.00
   -6   19    4     -0.25      0.00
   -5   19    4     -0.05      0.00
   -4   19    4     -0.27      0.00
   -3   19    4      1.51      0.00
   -2   19    4     -1.71      0.00
   -1   19    4     -4.29      0.00
    0   19    4     -1.25      0.00
    1   19    4     -1.17      0.00
    2   19    4     -1.05      0.00
    3   19    4      2.09      0.00
    4   19    4      0.63      0.00
    5   19    4      0.80      0.00
    6   19    4     -0.89      0.00
    7   19    4     -0.99      0.00
    8   19    4     -0.03      0.00
  -10   20    4      0.08      0.00
   -9   20    4     -1.02      0.00
   -8   20    4     -0.02      0.00
   -7   20    4     -0.56      0.00
   -6   20    4      0.32      0.00
   -5   20    4     -0.17      0.00
   -4   20    4     -0.65      0.00
   -3   20    4      0.00      0.00
   -2   20    4      0.04      0.00
   -1   20    4     -0.16      0.00
    0   20    4      0.04      0.00
    1   20    4     -1.18      0.00
    2   20    4     -0.54      0.00
    3   20    4      0.22      0.00
    4   20    4     -0.54      0.00
    5   20    4      1.08      0.00
    6   20    4      1.01      0.00
    7   20    4      0.45      0.00
    8   20    4     -1.88      0.00
   -9   21    4      1.03      0.00
   -8   21    4     -0.40      0.00
   -7   21    4      0.54      0.00
   -6   21    4      0.99      0.00
   -5   21    4      0.87      0.00
   -4   21    4      0.65      0.00
   -3   21    4      2.30      0.00
   -2   21    4     -0.38      0.00
   -1   21    4     -1.42      0.00
    0   21    4      1.29      0.00
    1   21    4      0.36      0.00
    2   21    4     -0.33      0.00
    3   21    4      1.38      0.00
    4   21    4     -0.21      0.00
    5   21    4      0.68      0.00
    6   21    4     -0.64      0.00
    7   21    4     -0.17      0.00
    8   21    4      0.62      0.00
   -9   22    4      0.20      0.00
   -8   22    4      1.07      0.00
   -7   22    4      0.01      0.00
   -6   22    4      0.36      0.00
   -5   22    4      0.33      0.00
   -4   22    4      0.50      0.00
   -3   22    4      0.79      0.00
   -2   22    4      0.52      0.00
   -1   22    4     -0.01      0.00
    0   22    4     -0.35      0.00
    1   22    4     -1.16      0.00
    2   22    4     -0.69      0.00
    3   22    4      0.21      0.00
    4   22    4     -0.71      0.00
    5   22    4      1.49      0.00
    6   22    4      0.18      0.00
    7   22    4      0.35      0.00
   -9   23    4      2.04      0.00
   -8   23    4      0.40      0.00
   -7   23    4      0.02      0.00
   -6   23    4      0.38      0.00
   -5   23    4      1.00      0.00
   -4   23    4      1.13      0.00
   -3   23    4      2.39      0.00
   -2   23    4      0.20      0.00
   -1   23    4     -0.14      0.00
    0   23    4      2.34      0.00
    1   23    4      1.12      0.00
    2   23    4     -0.40      0.00
    3   23    4      0.41      0.00
    4   23    4     -0.89      0.00
    5   23    4      0.17      0.00
    6   23    4     -0.62      0.00
    7   23    4      0.80      0.00
   -9   24    4      1.46      0.00
   -8   24    4      1.55      0.00
   -7   24    4     -0.34      0.00
   -6   24    4     -0.36      0.00
   -5   24    4     -0.01      0.00
   -4   24    4      0.90      0.00
   -3   24    4      1.17      0.00
   -2   24    4      0.95      0.00
   -1   24    4      0.45      0.00
    0   24    4     -0.11      0.00
    1   24    4     -0.85      0.00
    2   24    4     -0.55      0.00
    3   24    4      0.30      0.00
    4   24    4     -1.05      0.00
    5   24    4      1.33      0.00
    6   24    4     -0.93      0.00
    7   24    4     -0.31      0.00
   -7   25    4     -1.18      0.00
   -6   25    4     -1.10      0.00
   -5   25    4      0.19      0.00
   -4   25    4      0.52      0.00
   -3   25    4      1.65      0.00
   -2   25    4      0.03      0.00
   -1   25    4     -0.53      0.00
    0   25    4      1.48      0.00
    1   25    4      1.02      0.00
    2   25    4      0.00      0.00
    3   25    4      0.57      0.00
    4   25    4     -0.10      0.00
    5   25    4     -0.01      0.00
    6   25    4     -1.22      0.00
   -6   26    4     -0.35      0.00
   -5   26    4      0.41      0.00
   -4   26    4      0.95      0.00
   -3   26    4      0.71      0.00
   -2   26    4     -0.12      0.00
   -1   26    4     -0.64      0.00
    0   26    4     -0.42      0.00
    1   26    4     -0.76      0.00
    2   26    4     -0.22      0.00
    3   26    4      0.69      0.00
    4   26    4     -0.59      0.00
    5   26    4      1.45      0.00
    6   26    4     -1.11      0.00
   -6   27    4     -1.13      0.00
   -5   27    4     -0.42      0.00
   -4   27    4     -0.65      0.00
   -3   27    4      0.66      0.00
   -2   27    4     -0.09      0.00
   -1   27    4     -0.35      0.00
    0   27    4      1.02      0.00
    1   27    4      0.68      0.00
    2   27    4      0.43      0.00
    3   27    4      0.62      0.00
    4   27    4      0.89      0.00
    5   27    4      0.22      0.00
    6   27    4     -0.96      0.00
   -6   28    4     -0.27      0.00
   -5   28    4      0.99      0.00
   -4   28    4      1.37      0.00
   -3   28    4      1.07      0.00
   -2   28    4     -0.40      0.00
   -1   28    4     -1.37      0.00
    0   28    4     -0.52      0.00
    1   28    4     -0.71      0.00
    2   28    4     -0.06      0.00
    3   28    4      1.20      0.00
    4   28    4      0.96      0.00
    5   28    4      2.04      0.00
   -5   29    4      0.76      0.00
   -4   29    4      0.20      0.00
   -3   29    4      1.45      0.00
   -2   29    4      1.05      0.00
   -1   29    4      1.48      0.00
    0   29    4      1.76      0.00
    1   29    4     -0.23      0.00
    2   29    4     -0.19      0.00
    3   29    4     -0.07      0.00
    4   29    4      1.29      0.00
    5   29    4      0.30      0.00
   -5   30    4     -0.08      0.00
   -4   30    4     -0.26      0.00
   -3   30    4      0.31      0.00
   -2   30    4      0.06      0.00
   -1   30    4     -0.66      0.00
    0   30    4     -0.04      0.00
    1   30    4     -0.65      0.00
    2   30    4     -0.48      0.00
    3   30    4      0.63      0.00
    4   30    4      1.34      0.00
   -4   31    4      1.17      0.00
   -3   31    4      2.39      0.00
   -2   31    4      1.79      0.00
   -1   31    4      2.27      0.00
    0   31    4      1.62      0.00
    1   31    4     -1.66      0.00
    2   31    4     -1.12      0.00
   -1   32    4     -0.26      0.00
    0   32    4     -0.32      0.00
    1   32    4     -0.91      0.00
    0   33    4      0.38      0.00
  -12    1    5     -0.11      0.00
  -11    1    5     -0.74      0.00
  -10    1    5     -0.22      0.00
   -9    1    5     -0.15      0.00
   -8    1    5      1.28      0.00
   -7    1    5      3.94      0.00
   -6    1    5      4.46      0.00
   -5    1    5      2.73      0.00
   -4    1    5      2.64      0.00
   -3    1    5     -0.54      0.00
   -2    1    5     14.51      0.00
   -1    1    5     37.76      0.00
    0    1    5      2.28      0.00
    1    1    5     -8.92      0.00
    2    1    5     -0.72      0.00
    3    1    5     -7.04      0.00
    4    1    5     -0.49      0.00
    5    1    5      1.65      0.00
    6    1    5      0.72      0.00
    7    1    5      0.67      0.00
    8    1    5      0.77      0.00
    9    1    5      0.68      0.00
   10    1    5      0.86      0.00
   11    1    5     -0.72      0.00
  -12    2    5     -0.06      0.00
  -11    2    5      0.21      0.00
  -10    2    5     -0.63      0.00
   -9    2    5     -0.55      0.00
   -8    2    5     -0.90      0.00
   -7    2    5     -0.74      0.00
   -6    2    5      0.72      0.00
   -5    2    5      1.78      0.00
   -4    2    5     -2.43      0.00
   -3    2    5     -9.98      0.00
   -2    2    5    -14.56      0.00
   -1    2    5    -11.75      0.00
    0    2    5     -3.67      0.00
    1    2    5      5.68      0.00
    2    2    5      5.21      0.00
    3    2    5      1.72      0.00
    4    2    5      0.42      0.00
    5    2    5      1.14      0.00
    6    2    5      2.14      0.00
    7    2    5      2.74      0.00
    8    2    5      1.17      0.00
    9    2    5      0.68      0.00
   10    2    5     -0.47      0.00
   11    2    5     -0.14      0.00
  -12    3    5      0.43      0.00
  -11    3    5     -0.90      0.00
  -10    3    5     -0.49      0.00
   -9    3    5     -0.67      0.00
   -8    3    5      0.25      0.00
   -7    3    5      1.89      0.00
   -6    3    5      1.32      0.00
   -5    3    5     -2.22      0.00
   -4    3    5     -4.29      0.00
   -3    3    5     -8.70      0.00
   -2    3    5      1.38      0.00
   -1    3    5     22.80      0.00
    0    3    5     -3.28      0.00
    1    3    5     -7.05      0.00
    2    3    5      3.78      0.00
    3    3    5     -3.00      0.00
    4    3    5      0.14      0.00
    5    3    5      0.90      0.00
    6    3    5     -0.33      0.00
    7    3    5      0.11      0.00
    8    3    5      0.28      0.00
    9    3    5      0.35      0.00
   10    3    5      0.66      0.00
   11    3    5      0.67      0.00
  -12    4    5     -0.88      0.00
  -11    4    5     -0.16      0.00
  -10    4    5     -0.90      0.00
   -9    4    5     -0.65      0.00
   -8    4    5     -0.91      0.00
   -7    4    5     -0.82      0.00
   -6    4    5      1.48      0.00
   -5    4    5      3.47      0.00
   -4    4    5     -1.24      0.00
   -3    4    5    -10.09      0.00
   -2    4    5    -14.16      0.00
   -1    4    5    -10.02      0.00
    0    4    5     -2.00      0.00
    1    4    5      8.80      0.00
    2    4    5      5.45      0.00
    3    4    5     -0.47      0.00
    4    4    5     -1.61      0.00
    5    4    5     -0.05      0.00
    6    4    5      1.25      0.00
    7    4    5      2.34      0.00
    8    4    5      0.65      0.00
    9    4    5      0.53      0.00
   10    4    5     -0.72      0.00
   11    4    5     -0.28      0.00
  -12    5    5      0.98      0.00
  -11    5    5     -0.46      0.00
  -10    5    5      0.22      0.00
   -9    5    5     -0.29      0.00
   -8    5    5     -0.27      0.00
   -7    5    5     -0.27      0.00
   -6    5    5     -1.37      0.00
   -5    5    5     -4.89      0.00
   -4    5    5     -6.58      0.00
   -3    5    5    -10.33      0.00
   -2    5    5     -6.19      0.00
   -1    5    5      9.28      0.00
    0    5    5     -7.97      0.00
    1    5    5     -5.13      0.00
    2    5    5      8.07      0.00
    3    5    5      2.21      0.00
    4    5    5      1.35      0.00
    5    5    5      0.08      0.00
    6    5    5     -1.50      0.00
    7    5    5     -0.33      0.00
    8    5    5     -0.09      0.00
    9    5    5     -0.14      0.00
   10    5    5     -0.21      0.00
   11    5    5      1.55      0.00
  -12    6    5     -1.19      0.00
  -11    6    5     -0.43      0.00
  -10    6    5     -0.95      0.00
   -9    6    5     -0.68      0.00
   -8    6    5     -0.22      0.00
   -7    6    5     -0.11      0.00
   -6    6    5      2.31      0.00
   -5    6    5      4.26      0.00
   -4    6    5      1.31      0.00
   -3    6    5     -4.08      0.00
   -2    6    5     -3.98      0.00
   -1    6    5     -0.29      0.00
    0    6    5      2.24      0.00
    1    6    5      9.85      0.00
    2    6    5      3.34      0.00
    3    6    5     -3.41      0.00
    4    6    5     -3.79      0.00
    5    6    5     -2.01      0.00
    6    6    5     -1.27      0.00
    7    6    5      0.14      0.00
    8    6    5     -0.36      0.00
    9    6    5      0.03      0.00
   10    6    5     -0.64      0.00
   11    6    5     -0.04      0.00
  -11    7    5     -0.85      0.00
  -10    7    5      0.50      0.00
   -9    7    5      0.42      0.00
   -8    7    5      0.23      0.00
   -7    7    5     -1.14      0.00
   -6    7    5     -1.83      0.00
   -5    7    5     -2.70      0.00
   -4    7    5     -0.91      0.00
   -3    7    5     -2.52      0.00
   -2    7    5     -3.05      0.00
   -1    7    5      3.50      0.00
    0    7    5     -9.52      0.00
    1    7    5     -5.05      0.00
    2    7    5      7.49      0.00
    3    7    5      3.83      0.00
    4    7    5      1.42      0.00
    5    7    5     -0.68      0.00
    6    7    5     -2.16      0.00
    7    7    5     -0.61      0.00
    8    7    5     -0.13      0.00
    9    7    5      0.04      0.00
   10    7    5     -0.71      0.00
   11    7    5      1.27      0.00
  -11    8    5      0.12      0.00
  -10    8    5     -0.35      0.00
   -9    8    5     -0.54      0.00
   -8    8    5      0.19      0.00
   -7    8    5     -0.17      0.00
   -6    8    5      1.55      0.00
   -5    8    5      2.65      0.00
   -4    8    5      0.72      0.00
   -3    8    5     -1.69      0.00
   -2    8    5      1.33      0.00
   -1    8    5      3.06      0.00
    0    8    5      1.31      0.00
    1    8    5      7.82      0.00
    2    8    5      2.43      0.00
    3    8    5     -2.54      0.00
    4    8    5     -2.22      0.00
    5    8    5     -1.95      0.00
    6    8    5     -2.78      0.00
    7    8    5     -1.56      0.00
    8    8    5     -0.56      0.00
    9    8    5     -0.29      0.00
   10    8    5     -0.50      0.00
   11    8    5      0.37      0.00
  -11    9    5     -1.43      0.00
  -10    9    5     -0.24      0.00
   -9    9    5      0.13      0.00
   -8    9    5      1.00      0.00
   -7    9    5     -0.31      0.00
   -6    9    5     -0.48      0.00
   -5    9    5      0.39      0.00
   -4    9    5      4.47      0.00
   -3    9    5      4.21      0.00
   -2    9    5      1.51      0.00
   -1    9    5      1.68      0.00
    0    9    5     -8.46      0.00
    1    9    5     -5.35      0.00
    2    9    5      3.69      0.00
    3    9    5      1.97      0.00
    4    9    5      0.49      0.00
    5    9    5     -1.09      0.00
    6    9    5     -2.09      0.00
    7    9    5     -0.85      0.00
    8    9    5     -0.07      0.00
    9    9    5      0.77      0.00
   10    9    5      0.03      0.00
   11    9    5      1.12      0.00
  -11   10    5      0.76      0.00
  -10   10    5      0.37      0.00
   -9   10    5     -0.09      0.00
   -8   10    5      0.60      0.00
   -7   10    5     -0.39      0.00
   -6   10    5      0.00      0.00
   -5   10    5      0.01      0.00
   -4   10    5     -1.72      0.00
   -3   10    5     -2.76      0.00
   -2   10    5      1.20      0.00
   -1   10    5      0.42      0.00
    0   10    5     -3.73      0.00
    1   10    5      2.70      0.00
    2   10    5      1.16      0.00
    3   10    5     -0.13      0.00
    4   10    5      1.56      0.00
    5   10    5      0.13      0.00
    6   10    5     -1.74      0.00
    7   10    5     -1.16      0.00
    8   10    5      0.09      0.00
    9   10    5     -0.77      0.00
   10   10    5     -0.80      0.00
   11   10    5      0.31      0.00
  -11   11    5     -0.22      0.00
  -10   11    5     -0.45      0.00
   -9   11    5     -0.76      0.00
   -8   11    5      0.84      0.00
   -7   11    5      0.39      0.00
   -6   11    5      0.46      0.00
   -5   11    5      0.94      0.00
   -4   11    5      4.01      0.00
   -3   11    5      3.94      0.00
   -2   11    5      1.42      0.00
   -1   11    5     -0.19      0.00
    0   11    5     -7.12      0.00
    1   11    5     -5.35      0.00
    2   11    5      0.56      0.00
    3   11    5      0.60      0.00
    4   11    5      0.56      0.00
    5   11    5     -0.77      0.00
    6   11    5     -1.49      0.00
    7   11    5     -0.97      0.00
    8   11    5     -0.64      0.00
    9   11    5      0.11      0.00
   10   11    5      0.01      0.00
  -11   12    5      0.68      0.00
  -10   12    5      0.37      0.00
   -9   12    5     -0.02      0.00
   -8   12    5      0.76      0.00
   -7   12    5     -0.03      0.00
   -6   12    5     -0.35      0.00
   -5   12    5     -1.11      0.00
   -4   12    5     -2.63      0.00
   -3   12    5     -3.25      0.00
   -2   12    5      1.17      0.00
   -1   12    5     -0.84      0.00
    0   12    5     -6.34      0.00
    1   12    5     -1.37      0.00
    2   12    5     -0.99      0.00
    3   12    5      0.03      0.00
    4   12    5      3.38      0.00
    5   12    5      1.80      0.00
    6   12    5      0.73      0.00
    7   12    5      0.85      0.00
    8   12    5      1.38      0.00
    9   12    5     -0.29      0.00
   10   12    5     -0.05      0.00
  -11   13    5      0.57      0.00
  -10   13    5     -0.28      0.00
   -9   13    5     -1.08      0.00
   -8   13    5      0.03      0.00
   -7   13    5     -0.27      0.00
   -6   13    5     -0.39      0.00
   -5   13    5     -0.43      0.00
   -4   13    5      0.62      0.00
   -3   13    5      0.52      0.00
   -2   13    5     -0.91      0.00
   -1   13    5     -1.75      0.00
    0   13    5     -5.57      0.00
    1   13    5     -4.07      0.00
    2   13    5     -0.07      0.00
    3   13    5      1.03      0.00
    4   13    5      1.60      0.00
    5   13    5      0.18      0.00
    6   13    5     -0.35      0.00
    7   13    5     -0.38      0.00
    8   13    5     -0.86      0.00
    9   13    5     -0.82      0.00
   10   13    5     -0.60      0.00
  -11   14    5      0.73      0.00
  -10   14    5      1.20      0.00
   -9   14    5      0.64      0.00
   -8   14    5      0.64      0.00
   -7   14    5     -0.06      0.00
   -6   14    5     -0.04      0.00
   -5   14    5     -0.80      0.00
   -4   14    5     -1.57      0.00
   -3   14    5     -1.99      0.00
   -2   14    5      2.87      0.00
   -1   14    5      1.07      0.00
    0   14    5     -4.64      0.00
    1   14    5     -1.60      0.00
    2   14    5     -2.12      0.00
    3   14    5     -1.46      0.00
    4   14    5      2.28      0.00
    5   14    5      1.03      0.00
    6   14    5      1.17      0.00
    7   14    5      1.18      0.00
    8   14    5      1.56      0.00
    9   14    5      0.69      0.00
  -11   15    5      0.19      0.00
  -10   15    5     -0.22      0.00
   -9   15    5     -1.00      0.00
   -8   15    5     -0.58      0.00
   -7   15    5     -0.57      0.00
   -6   15    5     -0.91      0.00
   -5   15    5     -0.75      0.00
   -4   15    5     -0.89      0.00
   -3   15    5     -0.87      0.00
   -2   15    5     -1.15      0.00
   -1   15    5     -1.15      0.00
    0   15    5     -2.67      0.00
    1   15    5     -1.51      0.00
    2   15    5      0.11      0.00
    3   15    5      1.04      0.00
    4   15    5      1.75      0.00
    5   15    5      0.80      0.00
    6   15    5      0.47      0.00
    7   15    5      0.21      0.00
    8   15    5     -0.50      0.00
    9   15    5     -0.69      0.00
  -11   16    5      0.33      0.00
  -10   16    5      1.31      0.00
   -9   16    5      0.82      0.00
   -8   16    5      0.68      0.00
   -7   16    5      0.00      0.00
   -6   16    5      0.65      0.00
   -5   16    5      0.03      0.00
   -4   16    5     -0.11      0.00
   -3   16    5     -0.20      0.00
   -2   16    5      4.89      0.00
   -1   16    5      3.52      0.00
    0   16    5     -1.43      0.00
    1   16    5      0.40      0.00
    2   16    5     -1.72      0.00
    3   16    5     -2.12      0.00
    4   16    5      0.78      0.00
    5   16    5     -0.41      0.00
    6   16    5      0.21      0.00
    7   16    5     -0.22      0.00
    8   16    5     -0.20      0.00
    9   16    5     -0.05      0.00
  -11   17    5     -0.02      0.00
  -10   17    5      0.06      0.00
   -9   17    5     -0.66      0.00
   -8   17    5     -0.31      0.00
   -7   17    5      0.74      0.00
   -6   17    5      0.46      0.00
   -5   17    5      0.73      0.00
   -4   17    5      0.04      0.00
   -3   17    5     -0.28      0.00
   -2   17    5      0.05      0.00
   -1   17    5     -0.02      0.00
    0   17    5     -0.16      0.00
    1   17    5      0.36      0.00
    2   17    5     -0.25      0.00
    3   17    5      0.11      0.00
    4   17    5      0.62      0.00
    5   17    5     -0.07      0.00
    6   17    5     -0.07      0.00
    7   17    5     -0.02      0.00
    8   17    5      0.02      0.00
    9   17    5     -0.14      0.00
  -10   18    5     -0.66      0.00
   -9   18    5     -0.45      0.00
   -8   18    5      0.79      0.00
   -7   18    5      0.16      0.00
   -6   18    5      0.90      0.00
   -5   18    5      0.19      0.00
   -4   18    5     -0.22      0.00
   -3   18    5     -0.40      0.00
   -2   18    5      4.23      0.00
   -1   18    5      2.96      0.00
    0   18    5     -0.25      0.00
    1   18    5      1.22      0.00
    2   18    5     -1.56      0.00
    3   18    5     -2.02      0.00
    4   18    5      0.09      0.00
    5   18    5     -0.50      0.00
    6   18    5      0.68      0.00
    7   18    5     -0.13      0.00
    8   18    5     -0.88      0.00
  -10   19    5      0.64      0.00
   -9   19    5      0.46      0.00
   -8   19    5      0.76      0.00
   -7   19    5      1.66      0.00
   -6   19    5      1.17      0.00
   -5   19    5      1.45      0.00
   -4   19    5      0.96      0.00
   -3   19    5      0.36      0.00
   -2   19    5      1.04      0.00
   -1   19    5      0.79      0.00
    0   19    5      1.39      0.00
    1   19    5      1.31      0.00
    2   19    5     -0.17      0.00
    3   19    5     -0.12      0.00
    4   19    5     -0.05      0.00
    5   19    5     -1.12      0.00
    6   19    5     -0.24      0.00
    7   19    5      0.30      0.00
    8   19    5      1.43      0.00
  -10   20    5     -1.06      0.00
   -9   20    5     -0.62      0.00
   -8   20    5      0.99      0.00
   -7   20    5     -0.55      0.00
   -6   20    5     -0.15      0.00
   -5   20    5     -0.50      0.00
   -4   20    5     -0.73      0.00
   -3   20    5     -1.01      0.00
   -2   20    5      2.63      0.00
   -1   20    5      0.82      0.00
    0   20    5     -0.79      0.00
    1   20    5      0.72      0.00
    2   20    5     -1.61      0.00
    3   20    5     -1.56      0.00
    4   20    5     -0.21      0.00
    5   20    5     -0.41      0.00
    6   20    5      1.02      0.00
    7   20    5      0.23      0.00
    8   20    5      0.01      0.00
  -10   21    5      0.76      0.00
   -9   21    5      0.59      0.00
   -8   21    5      0.56      0.00
   -7   21    5      0.52      0.00
   -6   21    5      0.09      0.00
   -5   21    5      0.53      0.00
   -4   21    5      0.43      0.00
   -3   21    5      0.05      0.00
   -2   21    5      1.04      0.00
   -1   21    5      1.07      0.00
    0   21    5      1.88      0.00
    1   21    5      1.28      0.00
    2   21    5      0.02      0.00
    3   21    5      0.08      0.00
    4   21    5      0.28      0.00
    5   21    5     -1.10      0.00
    6   21    5      0.76      0.00
    7   21    5      0.58      0.00
   -9   22    5     -0.39      0.00
   -8   22    5      0.83      0.00
   -7   22    5     -0.99      0.00
   -6   22    5     -0.69      0.00
   -5   22    5     -1.24      0.00
   -4   22    5     -0.96      0.00
   -3   22    5     -1.09      0.00
   -2   22    5      1.92      0.00
   -1   22    5     -0.43      0.00
    0   22    5     -1.36      0.00
    1   22    5      0.57      0.00
    2   22    5     -0.53      0.00
    3   22    5     -0.18      0.00
    4   22    5      0.32      0.00
    5   22    5     -0.26      0.00
    6   22    5      0.34      0.00
    7   22    5     -1.00      0.00
   -9   23    5     -1.19      0.00
   -8   23    5     -0.85      0.00
   -7   23    5     -0.74      0.00
   -6   23    5     -0.68      0.00
   -5   23    5     -0.19      0.00
   -4   23    5     -0.61      0.00
   -3   23    5     -0.94      0.00
   -2   23    5     -0.21      0.00
   -1   23    5      0.06      0.00
    0   23    5      1.02      0.00
    1   23    5      0.66      0.00
    2   23    5      0.10      0.00
    3   23    5      0.38      0.00
    4   23    5      0.86      0.00
    5   23    5     -0.92      0.00
    6   23    5      1.24      0.00
    7   23    5     -0.15      0.00
   -7   24    5      0.05      0.00
   -6   24    5      0.61      0.00
   -5   24    5     -1.17      0.00
   -4   24    5     -1.11      0.00
   -3   24    5     -1.69      0.00
   -2   24    5      1.10      0.00
   -1   24    5     -0.87      0.00
    0   24    5     -1.62      0.00
    1   24    5      0.33      0.00
    2   24    5      0.05      0.00
    3   24    5      0.47      0.00
    4   24    5      0.87      0.00
    5   24    5      0.37      0.00
    6   24    5      0.52      0.00
   -7   25    5     -0.53      0.00
   -6   25    5     -0.99      0.00
   -5   25    5     -0.62      0.00
   -4   25    5     -1.28      0.00
   -3   25    5     -1.02      0.00
   -2   25    5     -0.18      0.00
   -1   25    5     -0.06      0.00
    0   25    5      0.52      0.00
    1   25    5      0.39      0.00
    2   25    5      0.04      0.00
    3   25    5      0.52      0.00
    4   25    5      0.90      0.00
    5   25    5     -0.92      0.00
    6   25    5      1.22      0.00
   -6   26    5      1.81      0.00
   -5   26    5      0.03      0.00
   -4   26    5      0.28      0.00
   -3   26    5     -0.89      0.00
   -2   26    5      1.15      0.00
   -1   26    5     -0.60      0.00
    0   26    5     -1.41      0.00
    1   26    5     -0.21      0.00
    2   26    5     -0.42      0.00
    3   26    5      0.18      0.00
    4   26    5      0.97      0.00
    5   26    5      0.78      0.00
    6   26    5      1.01      0.00
   -6   27    5     -0.51      0.00
   -5   27    5     -0.54      0.00
   -4   27    5     -1.56      0.00
   -3   27    5     -0.68      0.00
   -2   27    5      0.96      0.00
   -1   27    5      0.97      0.00
    0   27    5      0.87      0.00
    1   27    5      0.64      0.00
    2   27    5     -0.23      0.00
    3   27    5      0.08      0.00
    4   27    5     -0.15      0.00
    5   27    5     -1.10      0.00
   -6   28    5      0.77      0.00
   -5   28    5     -0.50      0.00
   -4   28    5      0.32      0.00
   -3   28    5     -0.25      0.00
   -2   28    5      1.15      0.00
   -1   28    5     -0.65      0.00
    0   28    5     -0.62      0.00
    1   28    5      0.33      0.00
    2   28    5     -0.15      0.00
    3   28    5     -0.10      0.00
    4   28    5      0.40      0.00
    5   28    5      0.44      0.00
   -5   29    5      0.68      0.00
   -4   29    5     -0.62      0.00
   -3   29    5     -0.37      0.00
   -2   29    5      0.75      0.00
   -1   29    5      0.40      0.00
    0   29    5      0.25      0.00
    1   29    5      0.77      0.00
    2   29    5     -0.19      0.00
    3   29    5     -0.24      0.00
    4   29    5     -1.26      0.00
   -5   30    5     -2.09      0.00
   -4   30    5     -1.65      0.00
   -3   30    5     -1.28      0.00
   -2   30    5     -0.09      0.00
   -1   30    5     -1.48      0.00
    0   30    5      0.33      0.00
    1   30    5      1.82      0.00
    2   30    5      0.81      0.00
    3   30    5     -0.43      0.00
    4   30    5     -0.72      0.00
   -4   31    5      0.64      0.00
   -2   31    5     -0.25      0.00
   -1   31    5     -0.98      0.00
    0   31    5     -0.69      0.00
    1   31    5      0.84      0.00
    2   31    5      0.17      0.00
    3   31    5     -0.03      0.00
   -2   32    5     -0.38      0.00
   -1   32    5     -1.34      0.00
    0   32    5      1.00      0.00
    1   32    5      2.29      0.00
   -1   33    5     -0.90      0.00
  -12    0    6      1.40      0.00
  -11    0    6      0.52      0.00
  -10    0    6      0.12      0.00
   -9    0    6     -0.71      0.00
   -8    0    6     -2.19      0.00
   -7    0    6     -3.89      0.00
   -6    0    6     -1.64      0.00
   -5    0    6     -1.65      0.00
   -4    0    6     -3.11      0.00
   -3    0    6     -8.98      0.00
   -2    0    6    -28.29      0.00
   -1    0    6    -18.83      0.00
    0    0    6      8.76      0.00
    1    0    6      1.88      0.00
    2    0    6      5.65      0.00
    3    0    6      7.48      0.00
    4    0    6     -0.04      0.00
    5    0    6     -0.13      0.00
    6    0    6      0.68      0.00
    7    0    6     -0.29      0.00
    8    0    6     -0.02      0.00
    9    0    6     -0.85      0.00
   10    0    6     -0.06      0.00
  -12    1    6      0.26      0.00
  -11    1    6      0.16      0.00
  -10    1    6      0.43      0.00
   -9    1    6     -0.06      0.00
   -8    1    6     -0.16      0.00
   -7    1    6     -0.68      0.00
   -6    1    6     -1.39      0.00
   -5    1    6     -1.87      0.00
   -4    1    6     -0.13      0.00
   -3    1    6      2.15      0.00
   -2    1    6      3.89      0.00
   -1    1    6      1.75      0.00
    0    1    6     -0.51      0.00
    1    1    6     -1.85      0.00
    2    1    6      0.05      0.00
    3    1    6     -0.31      0.00
    4    1    6     -0.41      0.00
    5    1    6     -1.38      0.00
    6    1    6     -1.71      0.00
    7    1    6     -1.53      0.00
    8    1    6     -0.55      0.00
    9    1    6     -0.13      0.00
   10    1    6      0.60      0.00
  -12    2    6      0.88      0.00
  -11    2    6      0.64      0.00
  -10    2    6      0.37      0.00
   -9    2    6     -0.09      0.00
   -8    2    6     -1.22      0.00
   -7    2    6     -2.66      0.00
   -6    2    6     -0.42      0.00
   -5    2    6      0.65      0.00
   -4    2    6      1.06      0.00
   -3    2    6     -2.00      0.00
   -2    2    6    -18.92      0.00
   -1    2    6    -12.22      0.00
    0    2    6      9.73      0.00
    1    2    6     -1.15      0.00
    2    2    6      1.27      0.00
    3    2    6      4.45      0.00
    4    2    6     -1.13      0.00
    5    2    6     -0.67      0.00
    6    2    6      0.22      0.00
    7    2    6     -0.80      0.00
    8    2    6     -0.22      0.00
    9    2    6     -0.74      0.00
   10    2    6     -0.20      0.00
  -12    3    6      0.76      0.00
  -11    3    6      0.19      0.00
  -10    3    6      0.91      0.00
   -9    3    6     -0.04      0.00
   -8    3    6     -0.19      0.00
   -7    3    6     -1.29      0.00
   -6    3    6     -2.61      0.00
   -5    3    6     -3.42      0.00
   -4    3    6      0.93      0.00
   -3    3    6      5.34      0.00
   -2    3    6      8.13      0.00
   -1    3    6      2.48      0.00
    0    3    6     -2.80      0.00
    1    3    6     -5.40      0.00
    2    3    6      0.76      0.00
    3    3    6      0.54      0.00
    4    3    6     -0.11      0.00
    5    3    6     -2.26      0.00
    6    3    6     -2.90      0.00
    7    3    6     -2.53      0.00
    8    3    6     -0.71      0.00
    9    3    6     -0.25      0.00
   10    3    6      0.97      0.00
  -12    4    6     -0.20      0.00
  -11    4    6      0.25      0.00
  -10    4    6     -0.02      0.00
   -9    4    6      0.33      0.00
   -8    4    6      0.21      0.00
   -7    4    6     -0.28      0.00
   -6    4    6      1.50      0.00
   -5    4    6      3.44      0.00
   -4    4    6      5.88      0.00
   -3    4    6      7.62      0.00
   -2    4    6     -3.49      0.00
   -1    4    6     -0.77      0.00
    0    4    6     11.36      0.00
    1    4    6     -5.75      0.00
    2    4    6     -6.23      0.00
    3    4    6     -0.92      0.00
    4    4    6     -2.41      0.00
    5    4    6     -0.83      0.00
    6    4    6     -0.05      0.00
    7    4    6     -1.42      0.00
    8    4    6     -0.43      0.00
    9    4    6     -0.35      0.00
   10    4    6     -0.31      0.00
   11    4    6     -0.98      0.00
  -12    5    6      0.69      0.00
  -11    5    6     -0.30      0.00
  -10    5    6      0.81      0.00
   -9    5    6      0.17      0.00
   -8    5    6     -0.21      0.00
   -7    5    6     -1.30      0.00
   -6    5    6     -2.23      0.00
   -5    5    6     -2.07      0.00
   -4    5    6      2.45      0.00
   -3    5    6      4.89      0.00
   -2    5    6      5.29      0.00
   -1    5    6     -1.02      0.00
    0    5    6     -6.44      0.00
    1    5    6     -8.23      0.00
    2    5    6      1.59      0.00
    3    5    6      2.18      0.00
    4    5    6      1.89      0.00
    5    5    6     -0.08      0.00
    6    5    6     -0.73      0.00
    7    5    6     -1.16      0.00
    8    5    6      0.08      0.00
    9    5    6      0.04      0.00
   10    5    6      0.40      0.00
   11    5    6      0.27      0.00
  -12    6    6     -0.29      0.00
  -11    6    6      0.12      0.00
  -10    6    6     -0.63      0.00
   -9    6    6     -0.21      0.00
   -8    6    6      0.38      0.00
   -7    6    6      1.16      0.00
   -6    6    6      1.75      0.00
   -5    6    6      1.81      0.00
   -4    6    6      2.40      0.00
   -3    6    6      5.94      0.00
   -2    6    6      1.14      0.00
   -1    6    6      3.82      0.00
    0    6    6     11.29      0.00
    1    6    6     -5.84      0.00
    2    6    6     -7.84      0.00
    3    6    6     -1.90      0.00
    4    6    6     -0.94      0.00
    5    6    6      0.64      0.00
    6    6    6      0.60      0.00
    7    6    6     -1.17      0.00
    8    6    6     -0.28      0.00
    9    6    6      0.12      0.00
   10    6    6      0.04      0.00
   11    6    6     -1.33      0.00
  -11    7    6     -0.91      0.00
  -10    7    6      0.27      0.00
   -9    7    6      0.14      0.00
   -8    7    6     -0.33      0.00
   -7    7    6     -0.75      0.00
   -6    7    6     -1.31      0.00
   -5    7    6     -0.43      0.00
   -4    7    6      2.77      0.00
   -3    7    6      2.27      0.00
   -2    7    6      0.68      0.00
   -1    7    6     -2.63      0.00
    0    7    6     -6.73      0.00
    1    7    6     -8.56      0.00
    2    7    6      1.19      0.00
    3    7    6      1.94      0.00
    4    7    6      2.70      0.00
    5    7    6      2.50      0.00
    6    7    6      2.16      0.00
    7    7    6      0.52      0.00
    8    7    6      0.47      0.00
    9    7    6      0.57      0.00
   10    7    6     -0.05      0.00
   11    7    6      0.16      0.00
  -11    8    6      0.92      0.00
  -10    8    6      0.04      0.00
   -9    8    6     -0.28      0.00
   -8    8    6     -0.12      0.00
   -7    8    6      1.24      0.00
   -6    8    6      0.64      0.00
   -5    8    6     -1.72      0.00
   -4    8    6     -4.29      0.00
   -3    8    6     -1.32      0.00
   -2    8    6     -1.67      0.00
   -1    8    6      2.45      0.00
    0    8    6      8.69      0.00
    1    8    6     -3.30      0.00
    2    8    6     -4.61      0.00
    3    8    6      0.62      0.00
    4    8    6      1.58      0.00
    5    8    6      2.27      0.00
    6    8    6      1.38      0.00
    7    8    6     -0.28      0.00
    8    8    6     -0.34      0.00
    9    8    6     -0.15      0.00
   10    8    6      0.12      0.00
  -11    9    6     -0.75      0.00
  -10    9    6     -0.25      0.00
   -9    9    6     -0.29      0.00
   -8    9    6     -0.55      0.00
   -7    9    6      0.22      0.00
   -6    9    6     -0.02      0.00
   -5    9    6      0.50      0.00
   -4    9    6      2.11      0.00
   -3    9    6      0.13      0.00
   -2    9    6     -1.15      0.00
   -1    9    6      0.22      0.00
    0    9    6     -2.40      0.00
    1    9    6     -5.68      0.00
    2    9    6      0.38      0.00
    3    9    6     -0.45      0.00
    4    9    6      0.58      0.00
    5    9    6      2.64      0.00
    6    9    6      2.89      0.00
    7    9    6      0.94      0.00
    8    9    6     -0.06      0.00
    9    9    6      0.77      0.00
   10    9    6     -0.27      0.00
  -11   10    6      0.33      0.00
  -10   10    6      0.40      0.00
   -9   10    6      0.05      0.00
   -8   10    6     -0.44      0.00
   -7   10    6      0.75      0.00
   -6   10    6     -0.26      0.00
   -5   10    6     -2.58      0.00
   -4   10    6     -5.67      0.00
   -3   10    6     -3.24      0.00
   -2   10    6     -1.62      0.00
   -1   10    6      2.22      0.00
    0   10    6      6.70      0.00
    1   10    6     -0.99      0.00
    2   10    6     -2.52      0.00
    3   10    6      0.67      0.00
    4   10    6      1.34      0.00
    5   10    6      2.54      0.00
    6   10    6      1.92      0.00
    7   10    6      0.94      0.00
    8   10    6     -0.19      0.00
    9   10    6     -0.10      0.00
   10   10    6      0.21      0.00
  -11   11    6     -0.48      0.00
  -10   11    6     -0.25      0.00
   -9   11    6     -0.25      0.00
   -8   11    6     -0.69      0.00
   -7   11    6      0.17      0.00
   -6   11    6      0.37      0.00
   -5   11    6      0.53      0.00
   -4   11    6      1.32      0.00
   -3   11    6     -0.92      0.00
   -2   11    6     -1.56      0.00
   -1   11    6      3.04      0.00
    0   11    6      2.01      0.00
    1   11    6     -1.90      0.00
    2   11    6      0.81      0.00
    3   11    6     -2.08      0.00
    4   11    6     -2.00      0.00
    5   11    6      0.81      0.00
    6   11    6      0.95      0.00
    7   11    6     -0.11      0.00
    8   11    6     -0.86      0.00
    9   11    6      0.53      0.00
   10   11    6     -0.81      0.00
  -11   12    6     -0.60      0.00
  -10   12    6      0.40      0.00
   -9   12    6      0.38      0.00
   -8   12    6     -0.44      0.00
   -7   12    6      0.50      0.00
   -6   12    6     -0.10      0.00
   -5   12    6     -0.77      0.00
   -4   12    6     -2.25      0.00
   -3   12    6     -0.26      0.00
   -2   12    6      1.30      0.00
   -1   12    6      3.57      0.00
    0   12    6      6.24      0.00
    1   12    6      0.66      0.00
    2   12    6     -2.43      0.00
    3   12    6     -1.89      0.00
    4   12    6     -1.08      0.00
    5   12    6      1.25      0.00
    6   12    6      1.20      0.00
    7   12    6      1.19      0.00
    8   12    6      0.15      0.00
    9   12    6      0.85      0.00
   10   12    6      0.72      0.00
  -11   13    6     -1.04      0.00
  -10   13    6     -0.74      0.00
   -9   13    6     -0.15      0.00
   -8   13    6     -0.39      0.00
   -7   13    6     -0.15      0.00
   -6   13    6      0.36      0.00
   -5   13    6      0.49      0.00
   -4   13    6      1.10      0.00
   -3   13    6     -1.05      0.00
   -2   13    6     -2.10      0.00
   -1   13    6      3.38      0.00
    0   13    6      3.69      0.00
    1   13    6      0.33      0.00
    2   13    6      2.05      0.00
    3   13    6     -1.83      0.00
    4   13    6     -2.50      0.00
    5   13    6     -0.21      0.00
    6   13    6     -0.80      0.00
    7   13    6     -0.97      0.00
    8   13    6     -1.15      0.00
    9   13    6     -0.01      0.00
   10   13    6     -1.27      0.00
  -11   14    6     -0.31      0.00
  -10   14    6      0.68      0.00
   -9   14    6      0.87      0.00
   -8   14    6      0.07      0.00
   -7   14    6      0.76      0.00
   -6   14    6      0.80      0.00
   -5   14    6      1.09      0.00
   -4   14    6      0.95      0.00
   -3   14    6      1.96      0.00
   -2   14    6      2.33      0.00
   -1   14    6      2.98      0.00
    0   14    6      4.45      0.00
    1   14    6      1.09      0.00
    2   14    6     -1.87      0.00
    3   14    6     -2.80      0.00
    4   14    6     -2.33      0.00
    5   14    6     -0.58      0.00
    6   14    6     -0.62      0.00
    7   14    6      0.17      0.00
    8   14    6     -0.20      0.00
    9   14    6      0.79      0.00
  -11   15    6     -1.30      0.00
  -10   15    6     -1.33      0.00
   -9   15    6     -0.41      0.00
   -8   15    6     -0.01      0.00
   -7   15    6      0.14      0.00
   -6   15    6      0.63      0.00
   -5   15    6      0.63      0.00
   -4   15    6      0.95      0.00
   -3   15    6     -1.39      0.00
   -2   15    6     -3.27      0.00
   -1   15    6      1.85      0.00
    0   15    6      2.89      0.00
    1   15    6      0.54      0.00
    2   15    6      2.71      0.00
    3   15    6     -1.17      0.00
    4   15    6     -1.66      0.00
    5   15    6      0.15      0.00
    6   15    6     -0.48      0.00
    7   15    6     -0.17      0.00
    8   15    6     -0.31      0.00
    9   15    6     -0.21      0.00
  -11   16    6     -0.67      0.00
  -10   16    6      0.07      0.00
   -9   16    6      0.91      0.00
   -8   16    6      0.27      0.00
   -7   16    6      0.08      0.00
   -6   16    6      0.39      0.00
   -5   16    6      0.68      0.00
   -4   16    6      1.05      0.00
   -3   16    6      1.09      0.00
   -2   16    6      0.55      0.00
   -1   16    6      0.71      0.00
    0   16    6      1.29      0.00
    1   16    6      0.68      0.00
    2   16    6     -0.35      0.00
    3   16    6     -1.20      0.00
    4   16    6     -0.95      0.00
    5   16    6     -0.39      0.00
    6   16    6     -0.57      0.00
    7   16    6      0.22      0.00
    8   16    6     -0.25      0.00
    9   16    6      0.20      0.00
  -11   17    6     -0.21      0.00
  -10   17    6      0.27      0.00
   -9   17    6      0.63      0.00
   -8   17    6      0.31      0.00
   -7   17    6      0.13      0.00
   -6   17    6      0.14      0.00
   -5   17    6      0.28      0.00
   -4   17    6      0.69      0.00
   -3   17    6     -1.58      0.00
   -2   17    6     -3.49      0.00
   -1   17    6      0.84      0.00
    0   17    6      1.70      0.00
    1   17    6      0.54      0.00
    2   17    6      3.25      0.00
    3   17    6     -0.28      0.00
    4   17    6     -0.62      0.00
    5   17    6      0.18      0.00
    6   17    6     -0.06      0.00
    7   17    6      0.65      0.00
    8   17    6      0.96      0.00
  -10   18    6     -0.27      0.00
   -9   18    6      0.47      0.00
   -8   18    6     -0.51      0.00
   -7   18    6     -1.68      0.00
   -6   18    6     -1.34      0.00
   -5   18    6     -1.03      0.00
   -4   18    6     -0.42      0.00
   -3   18    6     -0.53      0.00
   -2   18    6     -1.22      0.00
   -1   18    6     -0.71      0.00
    0   18    6     -1.05      0.00
    1   18    6      0.13      0.00
    2   18    6      0.32      0.00
    3   18    6     -0.12      0.00
    4   18    6      0.64      0.00
    5   18    6      0.90      0.00
    6   18    6      0.39      0.00
    7   18    6      0.60      0.00
    8   18    6     -0.23      0.00
  -10   19    6      1.93      0.00
   -9   19    6      1.24      0.00
   -8   19    6     -0.02      0.00
   -7   19    6     -0.20      0.00
   -6   19    6     -0.47      0.00
   -5   19    6     -0.09      0.00
   -4   19    6      0.52      0.00
   -3   19    6     -1.27      0.00
   -2   19    6     -2.41      0.00
   -1   19    6      0.92      0.00
    0   19    6      0.79      0.00
    1   19    6      0.59      0.00
    2   19    6      3.41      0.00
    3   19    6      0.79      0.00
    4   19    6      0.61      0.00
    5   19    6     -0.07      0.00
    6   19    6     -0.32      0.00
    7   19    6      0.00      0.00
    8   19    6      0.59      0.00
  -10   20    6     -0.11      0.00
   -9   20    6     -0.28      0.00
   -8   20    6     -1.10      0.00
   -7   20    6     -1.64      0.00
   -6   20    6     -1.32      0.00
   -5   20    6     -1.08      0.00
   -4   20    6     -0.70      0.00
   -3   20    6     -0.70      0.00
   -2   20    6     -1.63      0.00
   -1   20    6     -1.09      0.00
    0   20    6     -1.81      0.00
    1   20    6      0.27      0.00
    2   20    6      0.64      0.00
    3   20    6     -0.05      0.00
    4   20    6      0.62      0.00
    5   20    6      0.65      0.00
    6   20    6     -0.64      0.00
    7   20    6     -0.47      0.00
   -9   21    6     -0.31      0.00
   -8   21    6     -0.70      0.00
   -7   21    6     -0.01      0.00
   -6   21    6      0.00      0.00
   -5   21    6      0.33      0.00
   -4   21    6      0.19      0.00
   -3   21    6     -1.52      0.00
   -2   21    6     -2.16      0.00
   -1   21    6      0.72      0.00
    0   21    6     -0.15      0.00
    1   21    6     -0.25      0.00
    2   21    6      1.97      0.00
    3   21    6      0.37      0.00
    4   21    6      0.77      0.00
    5   21    6     -0.52      0.00
    6   21    6     -0.26      0.00
    7   21    6     -0.44      0.00
   -9   22    6     -0.14      0.00
   -8   22    6     -0.30      0.00
   -7   22    6      0.28      0.00
   -6   22    6      0.02      0.00
   -5   22    6     -0.15      0.00
   -4   22    6     -0.09      0.00
   -3   22    6     -0.04      0.00
   -2   22    6     -1.01      0.00
   -1   22    6     -0.77      0.00
    0   22    6     -1.37      0.00
    1   22    6      0.64      0.00
    2   22    6      0.89      0.00
    3   22    6     -0.19      0.00
    4   22    6      0.00      0.00
    5   22    6      0.17      0.00
    6   22    6     -1.33      0.00
    7   22    6     -0.57      0.00
   -9   23    6     -1.14      0.00
   -8   23    6     -0.74      0.00
   -7   23    6     -0.23      0.00
   -6   23    6      0.24      0.00
   -5   23    6      1.15      0.00
   -4   23    6      0.58      0.00
   -3   23    6     -0.77      0.00
   -2   23    6     -1.67      0.00
   -1   23    6      1.09      0.00
    0   23    6     -0.15      0.00
    1   23    6     -0.96      0.00
    2   23    6      0.41      0.00
    3   23    6     -0.91      0.00
    4   23    6     -0.15      0.00
    5   23    6     -1.27      0.00
    6   23    6     -0.08      0.00
   -8   24    6      0.51      0.00
   -7   24    6      1.51      0.00
   -6   24    6      1.00      0.00
   -5   24    6      0.81      0.00
   -4   24    6      0.99      0.00
   -3   24    6      0.55      0.00
   -2   24    6     -0.27      0.00
   -1   24    6     -0.25      0.00
    0   24    6     -0.85      0.00
    1   24    6      0.36      0.00
    2   24    6      0.52      0.00
    3   24    6     -0.51      0.00
    4   24    6     -0.20      0.00
    5   24    6      0.59      0.00
    6   24    6     -0.43      0.00
   -7   25    6     -0.79      0.00
   -6   25    6     -0.32      0.00
   -5   25    6      0.99      0.00
   -4   25    6      0.41      0.00
   -3   25    6      0.11      0.00
   -2   25    6     -0.85      0.00
   -1   25    6      1.72      0.00
    0   25    6      0.56      0.00
    1   25    6     -0.48      0.00
    2   25    6      0.43      0.00
    3   25    6     -1.43      0.00
    4   25    6     -0.75      0.00
    5   25    6     -1.19      0.00
    6   25    6     -0.01      0.00
   -6   26    6      0.98      0.00
   -5   26    6      1.24      0.00
   -4   26    6      1.91      0.00
   -3   26    6      0.44      0.00
   -2   26    6     -0.53      0.00
   -1   26    6     -0.48      0.00
    0   26    6     -0.87      0.00
    1   26    6      0.14      0.00
    2   26    6      0.36      0.00
    3   26    6     -0.62      0.00
    4   26    6     -0.04      0.00
    5   26    6      0.64      0.00
   -6   27    6      0.18      0.00
   -5   27    6      0.91      0.00
   -4   27    6     -0.46      0.00
   -3   27    6     -0.57      0.00
   -2   27    6     -1.15      0.00
   -1   27    6      0.94      0.00
    0   27    6      0.07      0.00
    1   27    6     -0.27      0.00
    2   27    6      0.64      0.00
    3   27    6     -1.38      0.00
    4   27    6     -0.78      0.00
    5   27    6     -0.26      0.00
   -6   28    6     -0.57      0.00
   -5   28    6     -0.30      0.00
   -4   28    6      1.09      0.00
   -3   28    6     -0.26      0.00
   -2   28    6     -0.71      0.00
   -1   28    6     -0.19      0.00
    0   28    6     -0.69      0.00
    1   28    6      0.00      0.00
    2   28    6     -0.02      0.00
    3   28    6     -0.93      0.00
    4   28    6      0.05      0.00
   -5   29    6      1.91      0.00
   -4   29    6      0.39      0.00
   -3   29    6     -0.35      0.00
   -2   29    6     -0.65      0.00
   -1   29    6     -0.05      0.00
    0   29    6     -1.76      0.00
    1   29    6     -1.61      0.00
    2   29    6     -0.29      0.00
    3   29    6     -0.78      0.00
    4   29    6     -0.17      0.00
   -5   30    6     -1.19      0.00
   -4   30    6      0.05      0.00
   -3   30    6     -0.41      0.00
   -2   30    6      0.08      0.00
   -1   30    6      1.05      0.00
    0   30    6     -0.28      0.00
    1   30    6     -0.59      0.00
    2   30    6     -0.61      0.00
    3   30    6     -0.83      0.00
   -3   31    6      0.15      0.00
   -2   31    6      0.59      0.00
   -1   31    6      0.11      0.00
    0   31    6     -2.46      0.00
    1   31    6     -2.15      0.00
    2   31    6     -0.75      0.00
   -2   32    6      0.52      0.00
   -1   32    6      1.46      0.00
    2   32    6     -0.77      0.00
  -12    1    7     -1.18      0.00
  -11    1    7      0.49      0.00
  -10    1    7     -0.25      0.00
   -9    1    7      0.61      0.00
   -8    1    7      1.09      0.00
   -7    1    7      1.00      0.00
   -6    1    7     -1.75      0.00
   -5    1    7     -0.98      0.00
   -4    1    7      1.16      0.00
   -3    1    7     12.32      0.00
   -2    1    7     18.40      0.00
   -1    1    7     -1.04      0.00
    0    1    7     -3.94      0.00
    1    1    7      2.15      0.00
    2    1    7     -7.09      0.00
    3    1    7     -3.83      0.00
    4    1    7      0.05      0.00
    5    1    7     -1.10      0.00
    6    1    7     -1.03      0.00
    7    1    7     -0.21      0.00
    8    1    7     -0.42      0.00
    9    1    7      0.21      0.00
   10    1    7     -0.17      0.00
  -12    2    7     -0.43      0.00
  -11    2    7     -0.39      0.00
  -10    2    7     -0.49      0.00
   -9    2    7      0.57      0.00
   -8    2    7      1.33      0.00
   -7    2    7      1.92      0.00
   -6    2    7      2.38      0.00
   -5    2    7      2.96      0.00
   -4    2    7      2.15      0.00
   -3    2    7      0.88      0.00
   -2    2    7      0.45      0.00
   -1    2    7      3.43      0.00
    0    2    7      2.17      0.00
    1    2    7     -1.04      0.00
    2    2    7     -4.22      0.00
    3    2    7     -1.30      0.00
    4    2    7      0.27      0.00
    5    2    7      2.11      0.00
    6    2    7      2.13      0.00
    7    2    7      1.10      0.00
    8    2    7      0.23      0.00
    9    2    7     -0.07      0.00
   10    2    7     -0.88      0.00
  -12    3    7     -1.15      0.00
  -11    3    7     -0.22      0.00
  -10    3    7     -0.60      0.00
   -9    3    7      0.02      0.00
   -8    3    7      0.14      0.00
   -7    3    7      0.22      0.00
   -6    3    7     -1.42      0.00
   -5    3    7     -1.33      0.00
   -4    3    7     -2.37      0.00
   -3    3    7      2.95      0.00
   -2    3    7      7.52      0.00
   -1    3    7     -7.01      0.00
    0    3    7     -3.67      0.00
    1    3    7      6.76      0.00
    2    3    7     -1.33      0.00
    3    3    7     -0.12      0.00
    4    3    7      2.09      0.00
    5    3    7      0.68      0.00
    6    3    7      0.78      0.00
    7    3    7      1.24      0.00
    8    3    7      0.29      0.00
    9    3    7      0.13      0.00
   10    3    7     -0.22      0.00
  -12    4    7     -0.26      0.00
  -11    4    7     -0.07      0.00
  -10    4    7     -0.84      0.00
   -9    4    7      0.19      0.00
   -8    4    7      1.15      0.00
   -7    4    7      1.96      0.00
   -6    4    7      1.93      0.00
   -5    4    7      1.24      0.00
   -4    4    7     -0.96      0.00
   -3    4    7     -1.84      0.00
   -2    4    7     -1.29      0.00
   -1    4    7      5.09      0.00
    0    4    7      5.79      0.00
    1    4    7      1.29      0.00
    2    4    7     -4.41      0.00
    3    4    7     -0.92      0.00
    4    4    7      0.20      0.00
    5    4    7      2.07      0.00
    6    4    7      2.17      0.00
    7    4    7      1.10      0.00
    8    4    7      0.06      0.00
    9    4    7      0.04      0.00
   10    4    7     -0.58      0.00
  -12    5    7     -0.83      0.00
  -11    5    7     -0.33      0.00
  -10    5    7     -0.15      0.00
   -9    5    7      0.13      0.00
   -8    5    7     -0.48      0.00
   -7    5    7     -0.69      0.00
   -6    5    7     -0.92      0.00
   -5    5    7     -0.44      0.00
   -4    5    7     -2.93      0.00
   -3    5    7     -3.19      0.00
   -2    5    7     -0.62      0.00
   -1    5    7    -10.33      0.00
    0    5    7     -2.82      0.00
    1    5    7      9.85      0.00
    2    5    7      2.92      0.00
    3    5    7      1.77      0.00
    4    5    7      2.36      0.00
    5    5    7      1.09      0.00
    6    5    7      1.63      0.00
    7    5    7      1.73      0.00
    8    5    7      0.38      0.00
    9    5    7     -0.01      0.00
   10    5    7      0.02      0.00
   11    5    7      0.40      0.00
  -12    6    7      0.68      0.00
  -11    6    7      1.22      0.00
  -10    6    7     -0.30      0.00
   -9    6    7      0.15      0.00
   -8    6    7      0.69      0.00
   -7    6    7      1.10      0.00
   -6    6    7      0.44      0.00
   -5    6    7     -1.57      0.00
   -4    6    7     -4.04      0.00
   -3    6    7     -3.35      0.00
   -2    6    7     -2.36      0.00
   -1    6    7      4.48      0.00
    0    6    7      7.88      0.00
    1    6    7      3.94      0.00
    2    6    7     -2.12      0.00
    3    6    7      0.02      0.00
    4    6    7     -1.20      0.00
    5    6    7     -0.73      0.00
    6    6    7      0.16      0.00
    7    6    7      0.38      0.00
    8    6    7     -0.31      0.00
    9    6    7     -0.21      0.00
   10    6    7      0.10      0.00
  -12    7    7     -0.67      0.00
  -11    7    7     -0.51      0.00
  -10    7    7     -0.04      0.00
   -9    7    7      0.40      0.00
   -8    7    7     -0.46      0.00
   -7    7    7     -1.00      0.00
   -6    7    7     -0.08      0.00
   -5    7    7      1.90      0.00
   -4    7    7      1.06      0.00
   -3    7    7     -1.43      0.00
   -2    7    7     -0.69      0.00
   -1    7    7     -7.76      0.00
    0    7    7     -1.42      0.00
    1    7    7      8.54      0.00
    2    7    7      1.80      0.00
    3    7    7     -0.98      0.00
    4    7    7     -0.64      0.00
    5    7    7     -0.75      0.00
    6    7    7      0.81      0.00
    7    7    7      0.92      0.00
    8    7    7      0.03      0.00
    9    7    7     -0.23      0.00
   10    7    7      0.00      0.00
  -11    8    7      1.40      0.00
  -10    8    7      0.23      0.00
   -9    8    7      0.73      0.00
   -8    8    7      0.54      0.00
   -7    8    7     -0.03      0.00
   -6    8    7     -0.56      0.00
   -5    8    7     -1.64      0.00
   -4    8    7     -2.52      0.00
   -3    8    7     -0.37      0.00
   -2    8    7     -0.93      0.00
   -1    8    7      2.50      0.00
    0    8    7      6.63      0.00
    1    8    7      3.71      0.00
    2    8    7     -0.88      0.00
    3    8    7      0.42      0.00
    4    8    7     -2.56      0.00
    5    8    7     -3.42      0.00
    6    8    7     -1.60      0.00
    7    8    7     -0.05      0.00
    8    8    7     -0.12      0.00
    9    8    7     -0.42      0.00
   10    8    7      0.41      0.00
  -11    9    7     -0.27      0.00
  -10    9    7     -0.03      0.00
   -9    9    7      0.57      0.00
   -8    9    7     -0.41      0.00
   -7    9    7     -1.09      0.00
   -6    9    7      0.48      0.00
   -5    9    7      3.21      0.00
   -4    9    7      4.15      0.00
   -3    9    7      1.18      0.00
   -2    9    7      0.32      0.00
   -1    9    7     -4.95      0.00
    0    9    7     -1.23      0.00
    1    9    7      5.46      0.00
    2    9    7      0.11      0.00
    3    9    7     -2.81      0.00
    4    9    7     -2.86      0.00
    5    9    7     -2.72      0.00
    6    9    7     -0.83      0.00
    7    9    7     -0.17      0.00
    8    9    7      0.11      0.00
    9    9    7     -0.53      0.00
   10    9    7     -0.53      0.00
  -11   10    7      0.67      0.00
  -10   10    7     -0.04      0.00
   -9   10    7      0.62      0.00
   -8   10    7      0.22      0.00
   -7   10    7     -0.71      0.00
   -6   10    7     -0.71      0.00
   -5   10    7      0.09      0.00
   -4   10    7      0.67      0.00
   -3   10    7      2.99      0.00
   -2   10    7      0.28      0.00
   -1   10    7     -0.13      0.00
    0   10    7      3.77      0.00
    1   10    7      1.97      0.00
    2   10    7     -0.67      0.00
    3   10    7      1.27      0.00
    4   10    7     -1.88      0.00
    5   10    7     -3.18      0.00
    6   10    7     -1.36      0.00
    7   10    7      0.17      0.00
    8   10    7      0.57      0.00
    9   10    7      0.00      0.00
   10   10    7      0.85      0.00
  -11   11    7      0.41      0.00
  -10   11    7      0.15      0.00
   -9   11    7      0.73      0.00
   -8   11    7     -0.14      0.00
   -7   11    7     -0.87      0.00
   -6   11    7      0.64      0.00
   -5   11    7      2.45      0.00
   -4   11    7      3.41      0.00
   -3   11    7      0.53      0.00
   -2   11    7     -1.06      0.00
   -1   11    7     -4.68      0.00
    0   11    7     -2.64      0.00
    1   11    7      3.10      0.00
    2   11    7      1.46      0.00
    3   11    7     -0.16      0.00
    4   11    7     -1.74      0.00
    5   11    7     -2.88      0.00
    6   11    7     -1.84      0.00
    7   11    7     -0.72      0.00
    8   11    7      0.34      0.00
    9   11    7     -1.09      0.00
   10   11    7     -0.94      0.00
  -11   12    7      1.39      0.00
  -10   12    7      0.10      0.00
   -9   12    7      0.12      0.00
   -8   12    7     -0.07      0.00
   -7   12    7     -0.39      0.00
   -6   12    7     -0.36      0.00
   -5   12    7      1.14      0.00
   -4   12    7      1.68      0.00
   -3   12    7      3.38      0.00
   -2   12    7     -0.41      0.00
   -1   12    7     -3.07      0.00
    0   12    7      0.65      0.00
    1   12    7      0.22      0.00
    2   12    7     -0.52      0.00
    3   12    7      2.62      0.00
    4   12    7     -0.33      0.00
    5   12    7     -1.34      0.00
    6   12    7     -0.06      0.00
    7   12    7      0.55      0.00
    8   12    7      0.71      0.00
    9   12    7      0.13      0.00
   10   12    7      0.96      0.00
  -11   13    7      0.15      0.00
  -10   13    7     -0.73      0.00
   -9   13    7     -0.18      0.00
   -8   13    7     -0.27      0.00
   -7   13    7     -0.87      0.00
   -6   13    7      0.16      0.00
   -5   13    7      0.63      0.00
   -4   13    7      0.82      0.00
   -3   13    7     -1.19      0.00
   -2   13    7     -2.09      0.00
   -1   13    7     -4.10      0.00
    0   13    7     -3.11      0.00
    1   13    7      1.78      0.00
    2   13    7      3.07      0.00
    3   13    7      2.82      0.00
    4   13    7      0.54      0.00
    5   13    7     -0.73      0.00
    6   13    7     -0.59      0.00
    7   13    7     -0.02      0.00
    8   13    7      0.56      0.00
    9   13    7     -1.30      0.00
  -11   14    7      2.14      0.00
  -10   14    7      0.55      0.00
   -9   14    7      0.23      0.00
   -8   14    7     -0.17      0.00
   -7   14    7     -0.28      0.00
   -6   14    7     -0.69      0.00
   -5   14    7      0.51      0.00
   -4   14    7      0.66      0.00
   -3   14    7      2.36      0.00
   -2   14    7     -0.92      0.00
   -1   14    7     -4.41      0.00
    0   14    7     -1.21      0.00
    1   14    7     -0.90      0.00
    2   14    7     -0.30      0.00
    3   14    7      3.54      0.00
    4   14    7      0.56      0.00
    5   14    7      0.00      0.00
    6   14    7      0.57      0.00
    7   14    7      0.52      0.00
    8   14    7      0.29      0.00
    9   14    7     -0.01      0.00
  -11   15    7      0.34      0.00
  -10   15    7     -0.94      0.00
   -9   15    7     -0.99      0.00
   -8   15    7     -0.61      0.00
   -7   15    7     -1.12      0.00
   -6   15    7     -0.78      0.00
   -5   15    7     -0.91      0.00
   -4   15    7     -0.94      0.00
   -3   15    7     -1.35      0.00
   -2   15    7     -1.05      0.00
   -1   15    7     -1.82      0.00
    0   15    7     -1.58      0.00
    1   15    7      0.90      0.00
    2   15    7      2.53      0.00
    3   15    7      2.61      0.00
    4   15    7      1.05      0.00
    5   15    7      0.92      0.00
    6   15    7      0.46      0.00
    7   15    7      0.26      0.00
    8   15    7      0.54      0.00
    9   15    7     -0.74      0.00
  -11   16    7      1.43      0.00
  -10   16    7     -0.28      0.00
   -9   16    7     -0.05      0.00
   -8   16    7     -0.58      0.00
   -7   16    7     -0.70      0.00
   -6   16    7     -1.18      0.00
   -5   16    7     -0.40      0.00
   -4   16    7     -0.23      0.00
   -3   16    7      1.97      0.00
   -2   16    7     -0.29      0.00
   -1   16    7     -3.65      0.00
    0   16    7     -1.46      0.00
    1   16    7     -1.81      0.00
    2   16    7     -0.93      0.00
    3   16    7      2.89      0.00
    4   16    7      0.60      0.00
    5   16    7      0.60      0.00
    6   16    7      0.23      0.00
    7   16    7     -0.17      0.00
    8   16    7     -0.57      0.00
  -11   17    7      1.04      0.00
  -10   17    7     -0.47      0.00
   -9   17    7     -0.95      0.00
   -8   17    7     -0.15      0.00
   -7   17    7     -0.04      0.00
   -6   17    7     -0.27      0.00
   -5   17    7     -0.53      0.00
   -4   17    7     -0.53      0.00
   -3   17    7      0.07      0.00
   -2   17    7      0.50      0.00
   -1   17    7     -0.02      0.00
    0   17    7     -0.08      0.00
    1   17    7     -0.08      0.00
    2   17    7      1.27      0.00
    3   17    7      0.98      0.00
    4   17    7     -0.09      0.00
    5   17    7      0.12      0.00
    6   17    7     -0.64      0.00
    7   17    7     -0.96      0.00
    8   17    7     -0.14      0.00
  -10   18    7     -2.28      0.00
   -9   18    7     -1.08      0.00
   -8   18    7     -0.76      0.00
   -7   18    7     -0.03      0.00
   -6   18    7     -0.18      0.00
   -5   18    7     -0.04      0.00
   -4   18    7      0.02      0.00
   -3   18    7      1.95      0.00
   -2   18    7      0.00      0.00
   -1   18    7     -2.38      0.00
    0   18    7     -0.83      0.00
    1   18    7     -2.27      0.00
    2   18    7     -2.03      0.00
    3   18    7      0.68      0.00
    4   18    7     -0.46      0.00
    5   18    7      0.26      0.00
    6   18    7     -0.57      0.00
    7   18    7     -0.62      0.00
    8   18    7     -1.18      0.00
  -10   19    7     -0.97      0.00
   -9   19    7     -0.67      0.00
   -8   19    7      0.53      0.00
   -7   19    7      1.27      0.00
   -6   19    7      0.73      0.00
   -5   19    7      0.44      0.00
   -4   19    7      0.28      0.00
   -3   19    7      0.86      0.00
   -2   19    7      0.93      0.00
   -1   19    7      0.41      0.00
    0   19    7      0.20      0.00
    1   19    7     -1.44      0.00
    2   19    7      0.05      0.00
    3   19    7     -0.12      0.00
    4   19    7     -0.80      0.00
    5   19    7     -0.46      0.00
    6   19    7     -0.55      0.00
    7   19    7     -0.86      0.00
  -10   20    7     -2.56      0.00
   -9   20    7     -0.71      0.00
   -8   20    7     -0.17      0.00
   -7   20    7      1.03      0.00
   -6   20    7      0.63      0.00
   -5   20    7      0.56      0.00
   -4   20    7      0.84      0.00
   -3   20    7      2.34      0.00
   -2   20    7      0.33      0.00
   -1   20    7     -1.00      0.00
    0   20    7      0.38      0.00
    1   20    7     -1.37      0.00
    2   20    7     -1.73      0.00
    3   20    7     -0.51      0.00
    4   20    7     -0.97      0.00
    5   20    7      0.24      0.00
    6   20    7     -0.69      0.00
    7   20    7      0.19      0.00
  -10   21    7     -0.93      0.00
   -9   21    7      0.10      0.00
   -8   21    7      0.55      0.00
   -7   21    7      0.84      0.00
   -6   21    7      0.37      0.00
   -5   21    7      0.35      0.00
   -4   21    7      0.25      0.00
   -3   21    7      0.71      0.00
   -2   21    7      0.95      0.00
   -1   21    7      0.72      0.00
    0   21    7      0.17      0.00
    1   21    7     -2.39      0.00
    2   21    7     -1.04      0.00
    3   21    7     -0.53      0.00
    4   21    7     -0.64      0.00
    5   21    7     -0.03      0.00
    6   21    7      0.93      0.00
    7   21    7      0.57      0.00
   -9   22    7      0.93      0.00
   -8   22    7      0.29      0.00
   -7   22    7      1.04      0.00
   -6   22    7     -0.29      0.00
   -5   22    7      0.08      0.00
   -4   22    7      0.88      0.00
   -3   22    7      2.44      0.00
   -2   22    7      0.63      0.00
   -1   22    7     -0.44      0.00
    0   22    7      0.91      0.00
    1   22    7     -0.26      0.00
    2   22    7     -0.56      0.00
    3   22    7      0.29      0.00
    4   22    7      0.16      0.00
    5   22    7      1.70      0.00
    6   22    7      0.08      0.00
   -9   23    7      0.36      0.00
   -8   23    7     -0.09      0.00
   -7   23    7     -0.43      0.00
   -6   23    7     -0.46      0.00
   -5   23    7     -0.36      0.00
   -4   23    7     -0.18      0.00
   -3   23    7      0.54      0.00
   -2   23    7      0.84      0.00
   -1   23    7      0.84      0.00
    0   23    7      0.37      0.00
    1   23    7     -1.85      0.00
    2   23    7     -0.94      0.00
    3   23    7     -0.11      0.00
    4   23    7     -0.24      0.00
    5   23    7     -0.16      0.00
    6   23    7      0.80      0.00
   -8   24    7      0.10      0.00
   -7   24    7      0.91      0.00
   -6   24    7     -1.04      0.00
   -5   24    7     -0.38      0.00
   -4   24    7      0.16      0.00
   -3   24    7      1.26      0.00
   -2   24    7     -0.17      0.00
   -1   24    7     -1.15      0.00
    0   24    7      0.43      0.00
    1   24    7     -0.01      0.00
    2   24    7     -0.19      0.00
    3   24    7      1.18      0.00
    4   24    7      0.54      0.00
    5   24    7      2.10      0.00
   -8   25    7     -0.13      0.00
   -7   25    7     -0.88      0.00
   -6   25    7     -0.93      0.00
   -5   25    7     -1.49      0.00
   -4   25    7     -1.16      0.00
   -3   25    7      0.36      0.00
   -2   25    7      0.57      0.00
   -1   25    7      0.69      0.00
    0   25    7      0.58      0.00
    1   25    7     -0.99      0.00
    2   25    7     -0.45      0.00
    3   25    7      0.29      0.00
    4   25    7     -0.03      0.00
    5   25    7     -0.47      0.00
   -7   26    7      0.12      0.00
   -6   26    7     -1.89      0.00
   -5   26    7     -0.77      0.00
   -4   26    7     -0.13      0.00
   -3   26    7      0.52      0.00
   -2   26    7     -0.30      0.00
   -1   26    7     -0.76      0.00
    0   26    7      0.40      0.00
    1   26    7     -0.38      0.00
    2   26    7     -0.83      0.00
    3   26    7      1.03      0.00
    4   26    7     -0.77      0.00
    5   26    7      0.37      0.00
   -6   27    7     -0.32      0.00
   -5   27    7     -1.22      0.00
   -4   27    7     -1.02      0.00
   -3   27    7      0.76      0.00
   -2   27    7      0.45      0.00
   -1   27    7      0.25      0.00
    0   27    7      0.20      0.00
    1   27    7     -1.12      0.00
    2   27    7     -0.03      0.00
    3   27    7      0.80      0.00
    4   27    7      0.40      0.00
   -6   28    7     -2.46      0.00
   -5   28    7     -1.36      0.00
   -4   28    7     -0.19      0.00
   -3   28    7      0.29      0.00
   -2   28    7      0.13      0.00
   -1   28    7      1.00      0.00
    0   28    7      1.58      0.00
    1   28    7      0.24      0.00
    2   28    7     -0.53      0.00
    3   28    7      0.91      0.00
    4   28    7     -1.55      0.00
   -5   29    7      0.02      0.00
   -4   29    7     -0.08      0.00
   -3   29    7      0.96      0.00
   -2   29    7      0.06      0.00
   -1   29    7     -0.33      0.00
    0   29    7      0.35      0.00
    1   29    7     -0.54      0.00
    2   29    7      0.96      0.00
    3   29    7      1.20      0.00
   -5   30    7     -0.94      0.00
   -4   30    7     -0.07      0.00
   -3   30    7     -0.33      0.00
   -2   30    7     -0.67      0.00
   -1   30    7      1.57      0.00
    0   30    7      2.36      0.00
    1   30    7      1.39      0.00
    2   30    7      0.62      0.00
   -3   31    7      0.28      0.00
   -1   31    7     -0.41      0.00
    0   31    7      1.47      0.00
    1   31    7      0.98      0.00
    2   31    7      1.58      0.00
  -12    0    8      0.19      0.00
  -11    0    8     -0.76      0.00
  -10    0    8      0.24      0.00
   -9    0    8     -0.06      0.00
   -8    0    8      0.19      0.00
   -7    0    8      1.34      0.00
   -6    0    8      2.88      0.00
   -5    0    8      1.79      0.00
   -4    0    8     -2.03      0.00
   -3    0    8    -11.34      0.00
   -2    0    8     -4.51      0.00
   -1    0    8      5.55      0.00
    0    0    8     -2.62      0.00
    1    0    8      0.78      0.00
    2    0    8      7.07      0.00
    3    0    8      0.96      0.00
    4    0    8      1.26      0.00
    5    0    8      1.74      0.00
    6    0    8      1.52      0.00
    7    0    8      0.54      0.00
    8    0    8      0.73      0.00
    9    0    8      0.23      0.00
   10    0    8     -0.80      0.00
  -12    1    8     -0.43      0.00
  -11    1    8     -0.21      0.00
  -10    1    8     -0.28      0.00
   -9    1    8     -0.61      0.00
   -8    1    8     -1.10      0.00
   -7    1    8     -0.73      0.00
   -6    1    8     -0.68      0.00
   -5    1    8     -0.88      0.00
   -4    1    8     -1.61      0.00
   -3    1    8     -1.90      0.00
   -2    1    8     -3.07      0.00
   -1    1    8     -2.95      0.00
    0    1    8     -0.20      0.00
    1    1    8      2.54      0.00
    2    1    8      2.81      0.00
    3    1    8      1.06      0.00
    4    1    8      0.02      0.00
    5    1    8     -0.61      0.00
    6    1    8     -0.44      0.00
    7    1    8      0.15      0.00
    8    1    8      0.08      0.00
    9    1    8     -0.07      0.00
   10    1    8      0.28      0.00
  -12    2    8      0.71      0.00
  -11    2    8     -0.09      0.00
  -10    2    8      0.31      0.00
   -9    2    8     -0.25      0.00
   -8    2    8      0.00      0.00
   -7    2    8      0.83      0.00
   -6    2    8      1.72      0.00
   -5    2    8      0.76      0.00
   -4    2    8     -1.46      0.00
   -3    2    8     -8.79      0.00
   -2    2    8     -2.37      0.00
   -1    2    8      6.28      0.00
    0    2    8     -3.37      0.00
    1    2    8     -0.59      0.00
    2    2    8      5.63      0.00
    3    2    8      0.07      0.00
    4    2    8      0.21      0.00
    5    2    8      0.59      0.00
    6    2    8      0.31      0.00
    7    2    8     -0.22      0.00
    8    2    8      0.20      0.00
    9    2    8      0.38      0.00
   10    2    8     -0.21      0.00
  -12    3    8     -0.70      0.00
  -11    3    8     -0.04      0.00
  -10    3    8     -0.09      0.00
   -9    3    8     -0.69      0.00
   -8    3    8     -1.89      0.00
   -7    3    8     -1.25      0.00
   -6    3    8     -1.05      0.00
   -5    3    8     -0.43      0.00
   -4    3    8     -1.14      0.00
   -3    3    8     -2.06      0.00
   -2    3    8     -4.95      0.00
   -1    3    8     -6.59      0.00
    0    3    8     -1.77      0.00
    1    3    8      4.43      0.00
    2    3    8      5.17      0.00
    3    3    8      1.43      0.00
    4    3    8     -0.32      0.00
    5    3    8     -1.63      0.00
    6    3    8     -1.33      0.00
    7    3    8      0.05      0.00
    8    3    8      0.04      0.00
    9    3    8     -0.22      0.00
   10    3    8      0.63      0.00
  -12    4    8      1.50      0.00
  -11    4    8      0.91      0.00
  -10    4    8      0.26      0.00
   -9    4    8     -0.47      0.00
   -8    4    8     -0.07      0.00
   -7    4    8      0.23      0.00
   -6    4    8      0.05      0.00
   -5    4    8     -0.61      0.00
   -4    4    8      0.04      0.00
   -3    4    8     -3.34      0.00
   -2    4    8      1.56      0.00
   -1    4    8      6.88      0.00
    0    4    8     -5.39      0.00
    1    4    8     -3.70      0.00
    2    4    8      2.38      0.00
    3    4    8     -1.79      0.00
    4    4    8     -1.91      0.00
    5    4    8     -1.50      0.00
    6    4    8     -1.67      0.00
    7    4    8     -1.04      0.00
    8    4    8     -0.52      0.00
    9    4    8      0.28      0.00
   10    4    8      0.28      0.00
  -12    5    8     -1.01      0.00
  -11    5    8     -0.21      0.00
  -10    5    8      0.20      0.00
   -9    5    8     -0.19      0.00
   -8    5    8     -1.14      0.00
   -7    5    8     -0.66      0.00
   -6    5    8     -0.14      0.00
   -5    5    8      1.89      0.00
   -4    5    8      2.31      0.00
   -3    5    8      1.50      0.00
   -2    5    8     -1.78      0.00
   -1    5    8     -6.58      0.00
    0    5    8     -4.10      0.00
    1    5    8      1.85      0.00
    2    5    8      2.56      0.00
    3    5    8     -0.18      0.00
    4    5    8     -0.24      0.00
    5    5    8     -1.19      0.00
    6    5    8     -1.53      0.00
    7    5    8     -0.33      0.00
    8    5    8      0.04      0.00
    9    5    8     -0.23      0.00
   10    5    8      0.41      0.00
  -12    6    8      1.35      0.00
  -11    6    8      1.09      0.00
  -10    6    8      0.00      0.00
   -9    6    8     -0.35      0.00
   -8    6    8      0.22      0.00
   -7    6    8      0.15      0.00
   -6    6    8     -0.57      0.00
   -5    6    8     -1.11      0.00
   -4    6    8      1.10      0.00
   -3    6    8      0.95      0.00
   -2    6    8      3.81      0.00
   -1    6    8      6.08      0.00
    0    6    8     -6.63      0.00
    1    6    8     -5.36      0.00
    2    6    8      0.83      0.00
    3    6    8     -1.52      0.00
    4    6    8     -1.91      0.00
    5    6    8     -1.85      0.00
    6    6    8     -2.16      0.00
    7    6    8     -0.50      0.00
    8    6    8     -0.24      0.00
    9    6    8      0.16      0.00
   10    6    8      0.17      0.00
  -12    7    8     -0.99      0.00
  -11    7    8     -0.70      0.00
  -10    7    8     -0.11      0.00
   -9    7    8     -0.63      0.00
   -8    7    8     -0.52      0.00
   -7    7    8      0.15      0.00
   -6    7    8      0.71      0.00
   -5    7    8      2.47      0.00
   -4    7    8      2.76      0.00
   -3    7    8      1.73      0.00
   -2    7    8      0.04      0.00
   -1    7    8     -5.57      0.00
    0    7    8     -5.35      0.00
    1    7    8     -0.57      0.00
    2    7    8     -0.05      0.00
    3    7    8     -0.58      0.00
    4    7    8      1.72      0.00
    5    7    8      0.86      0.00
    6    7    8     -0.77      0.00
    7    7    8     -0.49      0.00
    8    7    8      0.15      0.00
    9    7    8     -0.14      0.00
   10    7    8     -0.14      0.00
  -12    8    8      0.30      0.00
  -11    8    8      0.38      0.00
  -10    8    8     -0.69      0.00
   -9    8    8     -0.41      0.00
   -8    8    8      0.62      0.00
   -7    8    8      0.50      0.00
   -6    8    8     -0.54      0.00
   -5    8    8     -1.59      0.00
   -4    8    8      0.09      0.00
   -3    8    8      1.78      0.00
   -2    8    8      3.71      0.00
   -1    8    8      4.93      0.00
    0    8    8     -5.20      0.00
    1    8    8     -4.02      0.00
    2    8    8      1.93      0.00
    3    8    8      1.30      0.00
    4    8    8      1.00      0.00
    5    8    8      0.23      0.00
    6    8    8     -0.85      0.00
    7    8    8      0.41      0.00
    8    8    8      0.51      0.00
    9    8    8      0.76      0.00
   10    8    8      0.65      0.00
  -11    9    8     -0.33      0.00
  -10    9    8      0.30      0.00
   -9    9    8     -0.71      0.00
   -8    9    8      0.30      0.00
   -7    9    8      1.10      0.00
   -6    9    8      0.88      0.00
   -5    9    8      0.45      0.00
   -4    9    8     -0.19      0.00
   -3    9    8     -0.97      0.00
   -2    9    8      0.09      0.00
   -1    9    8     -4.20      0.00
    0    9    8     -5.06      0.00
    1    9    8     -0.75      0.00
    2    9    8     -0.25      0.00
    3    9    8      0.36      0.00
    4    9    8      3.70      0.00
    5    9    8      2.18      0.00
    6    9    8      0.02      0.00
    7    9    8     -0.54      0.00
    8    9    8     -0.23      0.00
    9    9    8     -0.56      0.00
  -11   10    8     -0.23      0.00
  -10   10    8     -1.44      0.00
   -9   10    8     -0.93      0.00
   -8   10    8      0.62      0.00
   -7   10    8      0.73      0.00
   -6   10    8     -0.66      0.00
   -5   10    8     -2.08      0.00
   -4   10    8     -1.63      0.00
   -3   10    8      0.61      0.00
   -2   10    8      2.41      0.00
   -1   10    8      3.80      0.00
    0   10    8     -2.81      0.00
    1   10    8     -2.64      0.00
    2   10    8      1.64      0.00
    3   10    8      2.23      0.00
    4   10    8      3.32      0.00
    5   10    8      2.49      0.00
    6   10    8      1.04      0.00
    7   10    8      0.38      0.00
    8   10    8      0.49      0.00
    9   10    8      1.21      0.00
  -11   11    8     -1.11      0.00
  -10   11    8      0.46      0.00
   -9   11    8     -0.36      0.00
   -8   11    8      0.90      0.00
   -7   11    8      1.33      0.00
   -6   11    8      0.32      0.00
   -5   11    8     -1.72      0.00
   -4   11    8     -2.42      0.00
   -3   11    8     -1.91      0.00
   -2   11    8      1.79      0.00
   -1   11    8     -0.84      0.00
    0   11    8     -2.97      0.00
    1   11    8      0.20      0.00
    2   11    8     -0.35      0.00
    3   11    8      0.01      0.00
    4   11    8      3.59      0.00
    5   11    8      1.76      0.00
    6   11    8      0.42      0.00
    7   11    8     -0.47      0.00
    8   11    8     -0.56      0.00
    9   11    8     -0.73      0.00
  -11   12    8      0.09      0.00
  -10   12    8     -0.56      0.00
   -9   12    8     -0.38      0.00
   -8   12    8      0.67      0.00
   -7   12    8      0.61      0.00
   -6   12    8     -1.16      0.00
   -5   12    8     -2.03      0.00
   -4   12    8     -1.92      0.00
   -3   12    8      0.17      0.00
   -2   12    8      1.66      0.00
   -1   12    8      2.90      0.00
    0   12    8     -1.30      0.00
    1   12    8     -2.80      0.00
    2   12    8     -1.09      0.00
    3   12    8      0.13      0.00
    4   12    8      2.76      0.00
    5   12    8      2.21      0.00
    6   12    8      1.44      0.00
    7   12    8     -0.60      0.00
    8   12    8      0.13      0.00
    9   12    8      1.10      0.00
  -11   13    8     -2.40      0.00
  -10   13    8      0.12      0.00
   -9   13    8     -0.55      0.00
   -8   13    8      0.55      0.00
   -7   13    8      0.63      0.00
   -6   13    8     -0.38      0.00
   -5   13    8     -2.22      0.00
   -4   13    8     -2.45      0.00
   -3   13    8     -1.11      0.00
   -2   13    8      3.74      0.00
   -1   13    8      2.59      0.00
    0   13    8     -0.39      0.00
    1   13    8      1.08      0.00
    2   13    8     -1.42      0.00
    3   13    8     -1.38      0.00
    4   13    8      2.27      0.00
    5   13    8      0.62      0.00
    6   13    8      0.27      0.00
    7   13    8     -0.52      0.00
    8   13    8     -0.37      0.00
    9   13    8     -0.23      0.00
  -11   14    8      0.31      0.00
  -10   14    8      0.95      0.00
   -9   14    8      0.85      0.00
   -8   14    8      1.03      0.00
   -7   14    8      0.94      0.00
   -6   14    8     -0.69      0.00
   -5   14    8     -0.67      0.00
   -4   14    8     -0.59      0.00
   -3   14    8      0.62      0.00
   -2   14    8      1.31      0.00
   -1   14    8      1.90      0.00
    0   14    8     -0.79      0.00
    1   14    8     -2.94      0.00
    2   14    8     -3.00      0.00
    3   14    8     -1.74      0.00
    4   14    8      0.72      0.00
    5   14    8     -0.16      0.00
    6   14    8      0.31      0.00
    7   14    8     -1.50      0.00
    8   14    8      0.06      0.00
    9   14    8      0.78      0.00
  -10   15    8      0.46      0.00
   -9   15    8     -0.71      0.00
   -8   15    8      0.61      0.00
   -7   15    8      0.73      0.00
   -6   15    8      0.05      0.00
   -5   15    8     -1.03      0.00
   -4   15    8     -1.44      0.00
   -3   15    8     -0.67      0.00
   -2   15    8      3.37      0.00
   -1   15    8      3.11      0.00
    0   15    8      0.64      0.00
    1   15    8      1.56      0.00
    2   15    8     -2.09      0.00
    3   15    8     -2.00      0.00
    4   15    8      0.66      0.00
    5   15    8     -0.71      0.00
    6   15    8     -0.26      0.00
    7   15    8     -0.46      0.00
    8   15    8      0.13      0.00
  -10   16    8      1.03      0.00
   -9   16    8      0.83      0.00
   -8   16    8      0.73      0.00
   -7   16    8      1.16      0.00
   -6   16    8      0.39      0.00
   -5   16    8      0.89      0.00
   -4   16    8      0.47      0.00
   -3   16    8      0.47      0.00
   -2   16    8      0.60      0.00
   -1   16    8      0.84      0.00
    0   16    8     -0.37      0.00
    1   16    8     -2.00      0.00
    2   16    8     -2.82      0.00
    3   16    8     -1.78      0.00
    4   16    8     -0.44      0.00
    5   16    8     -1.19      0.00
    6   16    8      0.45      0.00
    7   16    8     -0.64      0.00
    8   16    8      0.34      0.00
  -10   17    8      1.46      0.00
   -9   17    8     -0.29      0.00
   -8   17    8      1.03      0.00
   -7   17    8      0.76      0.00
   -6   17    8      0.54      0.00
   -5   17    8      0.15      0.00
   -4   17    8     -0.65      0.00
   -3   17    8     -0.59      0.00
   -2   17    8      2.13      0.00
   -1   17    8      1.94      0.00
    0   17    8      0.47      0.00
    1   17    8      1.86      0.00
    2   17    8     -1.42      0.00
    3   17    8     -0.95      0.00
    4   17    8      0.07      0.00
    5   17    8     -0.59      0.00
    6   17    8      0.37      0.00
    7   17    8      0.53      0.00
    8   17    8      0.99      0.00
  -10   18    8      0.98      0.00
   -9   18    8      0.45      0.00
   -8   18    8      0.07      0.00
   -7   18    8      0.53      0.00
   -6   18    8      0.48      0.00
   -5   18    8      0.89      0.00
   -4   18    8      0.19      0.00
   -3   18    8     -0.20      0.00
   -2   18    8      0.18      0.00
   -1   18    8      0.49      0.00
    0   18    8      0.80      0.00
    1   18    8      0.02      0.00
    2   18    8     -1.23      0.00
    3   18    8     -0.52      0.00
    4   18    8     -0.12      0.00
    5   18    8     -0.43      0.00
    6   18    8      1.31      0.00
    7   18    8      0.94      0.00
  -10   19    8      2.70      0.00
   -9   19    8      0.53      0.00
   -8   19    8      0.73      0.00
   -7   19    8     -0.71      0.00
   -6   19    8     -0.29      0.00
   -5   19    8     -0.29      0.00
   -4   19    8     -0.94      0.00
   -3   19    8     -0.73      0.00
   -2   19    8      1.45      0.00
   -1   19    8      0.89      0.00
    0   19    8     -0.06      0.00
    1   19    8      1.52      0.00
    2   19    8     -0.61      0.00
    3   19    8      0.44      0.00
    4   19    8      0.45      0.00
    5   19    8      0.72      0.00
    6   19    8      1.46      0.00
    7   19    8      1.08      0.00
  -10   20    8      1.28      0.00
   -9   20    8      0.21      0.00
   -8   20    8     -0.46      0.00
   -7   20    8     -0.29      0.00
   -6   20    8      0.09      0.00
   -5   20    8      0.26      0.00
   -4   20    8     -0.19      0.00
   -3   20    8     -0.54      0.00
   -2   20    8     -0.18      0.00
   -1   20    8     -0.17      0.00
    0   20    8      1.48      0.00
    1   20    8      1.79      0.00
    2   20    8      0.48      0.00
    3   20    8      0.86      0.00
    4   20    8      0.73      0.00
    5   20    8      0.24      0.00
    6   20    8      0.53      0.00
    7   20    8      0.72      0.00
   -9   21    8      0.35      0.00
   -8   21    8      0.18      0.00
   -7   21    8     -1.33      0.00
   -6   21    8     -0.15      0.00
   -5   21    8     -0.80      0.00
   -4   21    8     -1.44      0.00
   -3   21    8     -1.35      0.00
   -2   21    8      0.68      0.00
   -1   21    8      0.03      0.00
    0   21    8     -0.38      0.00
    1   21    8      1.03      0.00
    2   21    8     -0.34      0.00
    3   21    8      0.39      0.00
    4   21    8     -0.31      0.00
    5   21    8      0.06      0.00
    6   21    8      0.57      0.00
   -9   22    8     -0.19      0.00
   -8   22    8     -0.56      0.00
   -7   22    8     -0.36      0.00
   -6   22    8      0.20      0.00
   -5   22    8      0.22      0.00
   -4   22    8     -0.25      0.00
   -3   22    8     -0.84      0.00
   -2   22    8     -0.73      0.00
   -1   22    8     -1.01      0.00
    0   22    8      1.24      0.00
    1   22    8      2.14      0.00
    2   22    8      0.83      0.00
    3   22    8      0.82      0.00
    4   22    8      0.73      0.00
    5   22    8      0.25      0.00
    6   22    8     -0.67      0.00
   -8   23    8     -0.10      0.00
   -7   23    8     -0.62      0.00
   -6   23    8      0.90      0.00
   -5   23    8     -0.64      0.00
   -4   23    8     -0.95      0.00
   -3   23    8     -1.16      0.00
   -2   23    8      0.68      0.00
   -1   23    8      0.06      0.00
    0   23    8     -0.06      0.00
    1   23    8      0.89      0.00
    2   23    8     -0.34      0.00
    3   23    8     -0.51      0.00
    4   23    8     -1.33      0.00
    5   23    8     -1.58      0.00
   -8   24    8     -0.37      0.00
   -7   24    8     -0.07      0.00
   -6   24    8      0.60      0.00
   -5   24    8      0.77      0.00
   -4   24    8     -0.13      0.00
   -3   24    8     -1.07      0.00
   -2   24    8     -0.69      0.00
   -1   24    8     -0.91      0.00
    0   24    8      0.71      0.00
    1   24    8      1.34      0.00
    2   24    8      0.05      0.00
    3   24    8     -0.13      0.00
    4   24    8     -0.12      0.00
    5   24    8     -0.11      0.00
   -8   25    8      0.00      0.00
   -7   25    8      0.30      0.00
   -6   25    8      1.66      0.00
   -5   25    8     -0.12      0.00
   -4   25    8      0.22      0.00
   -3   25    8     -0.14      0.00
   -2   25    8      0.93      0.00
   -1   25    8     -0.09      0.00
    0   25    8     -0.02      0.00
    1   25    8      0.96      0.00
    2   25    8      0.23      0.00
    3   25    8     -0.11      0.00
    4   25    8      0.00      0.00
    5   25    8     -1.11      0.00
   -7   26    8      0.10      0.00
   -6   26    8      0.81      0.00
   -5   26    8      1.22      0.00
   -4   26    8     -0.09      0.00
   -3   26    8     -1.20      0.00
   -2   26    8     -0.38      0.00
   -1   26    8     -0.29      0.00
    0   26    8      0.62      0.00
    1   26    8      1.13      0.00
    2   26    8     -0.38      0.00
    3   26    8     -0.57      0.00
    4   26    8     -0.65      0.00
   -7   27    8      1.31      0.00
   -6   27    8      2.46      0.00
   -5   27    8      0.81      0.00
   -4   27    8      1.02      0.00
   -3   27    8      0.33      0.00
   -2   27    8     -0.04      0.00
   -1   27    8     -1.56      0.00
    0   27    8     -0.61      0.00
    1   27    8      0.96      0.00
    2   27    8      0.99      0.00
    3   27    8      0.97      0.00
    4   27    8      2.13      0.00
   -6   28    8      0.95      0.00
   -5   28    8      1.04      0.00
   -4   28    8     -0.18      0.00
   -3   28    8     -1.18      0.00
   -2   28    8     -0.27      0.00
   -1   28    8      0.03      0.00
    0   28    8      0.72      0.00
    1   28    8      1.55      0.00
    2   28    8     -0.39      0.00
    3   28    8     -0.45      0.00
   -5   29    8      0.47      0.00
   -4   29    8      0.55      0.00
   -3   29    8      0.54      0.00
   -2   29    8     -0.32      0.00
   -1   29    8     -2.14      0.00
    0   29    8     -0.80      0.00
    1   29    8      0.10      0.00
    2   29    8      0.03      0.00
    3   29    8      0.23      0.00
   -4   30    8      0.29      0.00
   -3   30    8     -0.31      0.00
   -2   30    8      0.07      0.00
   -1   30    8     -0.42      0.00
    0   30    8     -0.72      0.00
    1   30    8      0.30      0.00
    2   30    8     -0.90      0.00
   -3   31    8      0.82      0.00
   -2   31    8      0.52      0.00
   -1   31    8     -1.40      0.00
    0   31    8     -0.47      0.00
    1   31    8     -0.64      0.00
  -12    1    9     -0.69      0.00
  -11    1    9     -0.46      0.00
  -10    1    9     -0.25      0.00
   -9    1    9     -0.49      0.00
   -8    1    9     -0.69      0.00
   -7    1    9     -1.58      0.00
   -6    1    9     -1.07      0.00
   -5    1    9      0.13      0.00
   -4    1    9      2.98      0.00
   -3    1    9      4.32      0.00
   -2    1    9     -4.92      0.00
   -1    1    9     -1.89      0.00
    0    1    9      2.97      0.00
    1    1    9     -4.82      0.00
    2    1    9     -3.55      0.00
    3    1    9      0.80      0.00
    4    1    9     -1.44      0.00
    5    1    9     -1.20      0.00
    6    1    9     -0.61      0.00
    7    1    9      0.23      0.00
    8    1    9     -0.44      0.00
    9    1    9     -0.19      0.00
   10    1    9      1.35      0.00
  -12    2    9      1.49      0.00
  -11    2    9      0.87      0.00
  -10    2    9      0.78      0.00
   -9    2    9      0.71      0.00
   -8    2    9      1.05      0.00
   -7    2    9     -0.13      0.00
   -6    2    9     -0.31      0.00
   -5    2    9     -0.80      0.00
   -4    2    9      0.79      0.00
   -3    2    9      3.01      0.00
   -2    2    9      5.27      0.00
   -1    2    9      3.27      0.00
    0    2    9     -1.84      0.00
    1    2    9     -5.03      0.00
    2    2    9     -3.41      0.00
    3    2    9     -1.27      0.00
    4    2    9     -0.08      0.00
    5    2    9      0.39      0.00
    6    2    9      0.08      0.00
    7    2    9     -0.74      0.00
    8    2    9      0.04      0.00
    9    2    9      0.35      0.00
   10    2    9      0.02      0.00
  -12    3    9     -0.88      0.00
  -11    3    9     -0.38      0.00
  -10    3    9      0.67      0.00
   -9    3    9      0.62      0.00
   -8    3    9      0.32      0.00
   -7    3    9     -0.39      0.00
   -6    3    9      0.06      0.00
   -5    3    9      0.85      0.00
   -4    3    9      2.67      0.00
   -3    3    9      4.09      0.00
   -2    3    9     -3.45      0.00
   -1    3    9      0.23      0.00
    0    3    9      4.89      0.00
    1    3    9     -3.63      0.00
    2    3    9     -2.72      0.00
    3    3    9      1.51      0.00
    4    3    9      0.05      0.00
    5    3    9      0.36      0.00
    6    3    9      0.40      0.00
    7    3    9      0.63      0.00
    8    3    9      0.38      0.00
    9    3    9     -0.30      0.00
   10    3    9      0.39      0.00
  -12    4    9      1.21      0.00
  -11    4    9      0.30      0.00
  -10    4    9      0.56      0.00
   -9    4    9      0.43      0.00
   -8    4    9      0.99      0.00
   -7    4    9     -0.18      0.00
   -6    4    9     -0.21      0.00
   -5    4    9     -1.45      0.00
   -4    4    9      0.10      0.00
   -3    4    9      2.79      0.00
   -2    4    9      6.42      0.00
   -1    4    9      5.37      0.00
    0    4    9     -1.19      0.00
    1    4    9     -5.48      0.00
    2    4    9     -3.49      0.00
    3    4    9     -1.34      0.00
    4    4    9     -0.01      0.00
    5    4    9      0.89      0.00
    6    4    9      0.79      0.00
    7    4    9     -0.38      0.00
    8    4    9      0.31      0.00
    9    4    9      0.25      0.00
   10    4    9     -0.45      0.00
  -12    5    9     -1.30      0.00
  -11    5    9     -0.70      0.00
  -10    5    9      0.84      0.00
   -9    5    9      0.59      0.00
   -8    5    9      0.56      0.00
   -7    5    9      0.48      0.00
   -6    5    9      0.66      0.00
   -5    5    9      0.45      0.00
   -4    5    9      0.05      0.00
   -3    5    9      0.99      0.00
   -2    5    9     -3.61      0.00
   -1    5    9      1.72      0.00
    0    5    9      7.09      0.00
    1    5    9     -1.42      0.00
    2    5    9     -1.03      0.00
    3    5    9      2.74      0.00
    4    5    9      2.02      0.00
    5    5    9      2.16      0.00
    6    5    9      1.17      0.00
    7    5    9      0.39      0.00
    8    5    9      0.91      0.00
    9    5    9     -0.01      0.00
   10    5    9     -0.01      0.00
  -12    6    9      0.35      0.00
  -11    6    9     -0.39      0.00
  -10    6    9      0.38      0.00
   -9    6    9      0.43      0.00
   -8    6    9      0.68      0.00
   -7    6    9     -0.13      0.00
   -6    6    9     -0.24      0.00
   -5    6    9     -1.82      0.00
   -4    6    9     -0.96      0.00
   -3    6    9      1.30      0.00
   -2    6    9      5.26      0.00
   -1    6    9      6.72      0.00
    0    6    9      1.47      0.00
    1    6    9     -2.09      0.00
    2    6    9     -0.67      0.00
    3    6    9     -0.43      0.00
    4    6    9     -0.08      0.00
    5    6    9      1.30      0.00
    6    6    9      1.66      0.00
    7    6    9      0.39      0.00
    8    6    9      0.46      0.00
    9    6    9      0.34      0.00
  -12    7    9     -0.65      0.00
  -11    7    9     -0.19      0.00
  -10    7    9      1.04      0.00
   -9    7    9     -0.05      0.00
   -8    7    9      0.05      0.00
   -7    7    9      0.49      0.00
   -6    7    9      0.56      0.00
   -5    7    9     -0.10      0.00
   -4    7    9     -2.15      0.00
   -3    7    9     -2.34      0.00
   -2    7    9     -4.78      0.00
   -1    7    9      0.82      0.00
    0    7    9      6.60      0.00
    1    7    9     -0.70      0.00
    2    7    9     -0.91      0.00
    3    7    9      1.91      0.00
    4    7    9      1.65      0.00
    5    7    9      2.13      0.00
    6    7    9      0.73      0.00
    7    7    9     -0.78      0.00
    8    7    9     -0.13      0.00
    9    7    9     -0.43      0.00
  -12    8    9     -0.47      0.00
  -11    8    9     -0.85      0.00
  -10    8    9     -0.08      0.00
   -9    8    9      0.39      0.00
   -8    8    9     -0.09      0.00
   -7    8    9     -0.57      0.00
   -6    8    9     -0.38      0.00
   -5    8    9     -1.17      0.00
   -4    8    9     -1.00      0.00
   -3    8    9      0.07      0.00
   -2    8    9      2.78      0.00
   -1    8    9      6.23      0.00
    0    8    9      2.94      0.00
    1    8    9      0.31      0.00
    2    8    9      1.01      0.00
    3    8    9     -0.83      0.00
    4    8    9     -1.19      0.00
    5    8    9      1.10      0.00
    6    8    9      1.69      0.00
    7    8    9      0.66      0.00
    8    8    9      0.46      0.00
    9    8    9      0.93      0.00
  -12    9    9     -0.04      0.00
  -11    9    9      0.61      0.00
  -10    9    9      1.93      0.00
   -9    9    9      0.14      0.00
   -8    9    9     -0.27      0.00
   -7    9    9      0.01      0.00
   -6    9    9      0.50      0.00
   -5    9    9      0.49      0.00
   -4    9    9     -1.14      0.00
   -3    9    9     -1.92      0.00
   -2    9    9     -3.42      0.00
   -1    9    9      0.33      0.00
    0    9    9      4.90      0.00
    1    9    9     -0.94      0.00
    2    9    9     -2.06      0.00
    3    9    9     -0.99      0.00
    4    9    9     -1.26      0.00
    5    9    9      0.18      0.00
    6    9    9     -0.33      0.00
    7    9    9     -1.08      0.00
    8    9    9     -1.07      0.00
    9    9    9     -0.88      0.00
  -12   10    9     -0.40      0.00
  -11   10    9     -0.17      0.00
  -10   10    9     -0.37      0.00
   -9   10    9      0.12      0.00
   -8   10    9     -1.33      0.00
   -7   10    9     -1.39      0.00
   -6   10    9     -0.18      0.00
   -5   10    9      0.47      0.00
   -4   10    9      0.02      0.00
   -3   10    9     -1.08      0.00
   -2   10    9     -0.89      0.00
   -1   10    9      3.26      0.00
    0   10    9      1.83      0.00
    1   10    9     -0.04      0.00
    2   10    9      0.75      0.00
    3   10    9     -2.03      0.00
    4   10    9     -2.47      0.00
    5   10    9      0.31      0.00
    6   10    9      0.58      0.00
    7   10    9      0.43      0.00
    8   10    9      0.50      0.00
    9   10    9      1.19      0.00
  -11   11    9      0.38      0.00
  -10   11    9      1.87      0.00
   -9   11    9      0.14      0.00
   -8   11    9     -0.54      0.00
   -7   11    9     -0.25      0.00
   -6   11    9      1.04      0.00
   -5   11    9      1.42      0.00
   -4   11    9      0.70      0.00
   -3   11    9     -0.36      0.00
   -2   11    9     -1.32      0.00
   -1   11    9      0.89      0.00
    0   11    9      4.30      0.00
    1   11    9      0.45      0.00
    2   11    9     -1.23      0.00
    3   11    9     -2.31      0.00
    4   11    9     -3.29      0.00
    5   11    9     -1.44      0.00
    6   11    9     -1.01      0.00
    7   11    9     -0.01      0.00
    8   11    9     -0.89      0.00
    9   11    9     -0.31      0.00
  -11   12    9      1.39      0.00
  -10   12    9     -0.06      0.00
   -9   12    9      0.56      0.00
   -8   12    9     -1.39      0.00
   -7   12    9     -0.95      0.00
   -6   12    9      0.85      0.00
   -5   12    9      1.94      0.00
   -4   12    9      1.22      0.00
   -3   12    9     -1.69      0.00
   -2   12    9     -3.58      0.00
   -1   12    9      0.09      0.00
    0   12    9     -0.04      0.00
    1   12    9     -0.91      0.00
    2   12    9      0.82      0.00
    3   12    9     -2.40      0.00
    4   12    9     -2.95      0.00
    5   12    9     -0.62      0.00
    6   12    9     -0.68      0.00
    7   12    9      0.31      0.00
    8   12    9      0.49      0.00
    9   12    9      0.71      0.00
  -11   13    9     -0.11      0.00
  -10   13    9      0.57      0.00
   -9   13    9     -0.51      0.00
   -8   13    9     -0.80      0.00
   -7   13    9     -0.19      0.00
   -6   13    9      1.41      0.00
   -5   13    9      1.22      0.00
   -4   13    9      0.85      0.00
   -3   13    9     -0.64      0.00
   -2   13    9     -1.36      0.00
   -1   13    9      0.38      0.00
    0   13    9      3.54      0.00
    1   13    9      2.21      0.00
    2   13    9      1.05      0.00
    3   13    9     -1.15      0.00
    4   13    9     -2.50      0.00
    5   13    9     -0.88      0.00
    6   13    9     -0.54      0.00
    7   13    9      1.37      0.00
    8   13    9     -0.78      0.00
    9   13    9      0.12      0.00
  -11   14    9      1.54      0.00
  -10   14    9     -0.41      0.00
   -9   14    9      0.71      0.00
   -8   14    9     -1.23      0.00
   -7   14    9     -0.21      0.00
   -6   14    9      1.63      0.00
   -5   14    9      2.34      0.00
   -4   14    9      1.99      0.00
   -3   14    9     -1.32      0.00
   -2   14    9     -3.55      0.00
   -1   14    9     -0.92      0.00
    0   14    9     -0.78      0.00
    1   14    9     -0.80      0.00
    2   14    9      1.67      0.00
    3   14    9     -1.87      0.00
    4   14    9     -2.05      0.00
    5   14    9     -0.38      0.00
    6   14    9     -0.45      0.00
    7   14    9      0.64      0.00
    8   14    9      0.30      0.00
  -10   15    9     -0.35      0.00
   -9   15    9     -0.43      0.00
   -8   15    9     -0.58      0.00
   -7   15    9     -0.17      0.00
   -6   15    9      0.76      0.00
   -5   15    9     -0.07      0.00
   -4   15    9      0.12      0.00
   -3   15    9     -1.11      0.00
   -2   15    9     -1.59      0.00
   -1   15    9     -0.38      0.00
    0   15    9      2.08      0.00
    1   15    9      2.50      0.00
    2   15    9      2.13      0.00
    3   15    9      0.41      0.00
    4   15    9     -0.39      0.00
    5   15    9      0.73      0.00
    6   15    9      0.10      0.00
    7   15    9      2.01      0.00
    8   15    9     -0.71      0.00
  -10   16    9     -0.68      0.00
   -9   16    9      0.57      0.00
   -8   16    9     -1.57      0.00
   -7   16    9     -0.50      0.00
   -6   16    9      0.68      0.00
   -5   16    9      1.05      0.00
   -4   16    9      1.53      0.00
   -3   16    9     -0.82      0.00
   -2   16    9     -2.04      0.00
   -1   16    9     -0.21      0.00
    0   16    9     -0.39      0.00
    1   16    9     -0.09      0.00
    2   16    9      2.43      0.00
    3   16    9     -0.87      0.00
    4   16    9     -0.18      0.00
    5   16    9      0.37      0.00
    6   16    9      0.17      0.00
    7   16    9      0.31      0.00
    8   16    9     -0.28      0.00
  -10   17    9     -0.11      0.00
   -9   17    9      0.39      0.00
   -8   17    9     -0.37      0.00
   -7   17    9     -0.59      0.00
   -6   17    9     -0.30      0.00
   -5   17    9     -0.95      0.00
   -4   17    9      0.03      0.00
   -3   17    9     -0.61      0.00
   -2   17    9     -0.93      0.00
   -1   17    9     -0.70      0.00
    0   17    9      0.24      0.00
    1   17    9      1.38      0.00
    2   17    9      1.29      0.00
    3   17    9      0.76      0.00
    4   17    9      0.65      0.00
    5   17    9      1.11      0.00
    6   17    9     -0.66      0.00
    7   17    9      0.92      0.00
  -10   18    9     -0.95      0.00
   -9   18    9      0.24      0.00
   -8   18    9     -1.15      0.00
   -7   18    9     -0.03      0.00
   -6   18    9     -0.22      0.00
   -5   18    9     -0.14      0.00
   -4   18    9      0.52      0.00
   -3   18    9     -0.97      0.00
   -2   18    9     -1.56      0.00
   -1   18    9      0.01      0.00
    0   18    9     -0.15      0.00
    1   18    9      0.33      0.00
    2   18    9      2.40      0.00
    3   18    9     -0.41      0.00
    4   18    9      0.50      0.00
    5   18    9     -0.56      0.00
    6   18    9     -0.67      0.00
    7   18    9     -1.01      0.00
  -10   19    9      0.01      0.00
   -9   19    9      0.74      0.00
   -8   19    9     -0.16      0.00
   -7   19    9     -0.68      0.00
   -6   19    9     -0.59      0.00
   -5   19    9     -0.85      0.00
   -4   19    9      0.34      0.00
   -3   19    9     -0.18      0.00
   -2   19    9     -0.33      0.00
   -1   19    9     -0.69      0.00
    0   19    9     -1.28      0.00
    1   19    9      0.13      0.00
    2   19    9     -0.27      0.00
    3   19    9     -0.19      0.00
    4   19    9     -0.22      0.00
    5   19    9      0.12      0.00
    6   19    9     -1.68      0.00
    7   19    9     -0.68      0.00
   -9   20    9     -0.44      0.00
   -8   20    9     -0.44      0.00
   -7   20    9      0.77      0.00
   -6   20    9     -0.19      0.00
   -5   20    9      0.27      0.00
   -4   20    9      0.58      0.00
   -3   20    9     -0.52      0.00
   -2   20    9     -1.23      0.00
   -1   20    9      0.14      0.00
    0   20    9     -0.13      0.00
    1   20    9      0.11      0.00
    2   20    9      1.56      0.00
    3   20    9     -0.52      0.00
    4   20    9      0.28      0.00
    5   20    9     -1.37      0.00
    6   20    9     -0.73      0.00
   -9   21    9      0.49      0.00
   -8   21    9      0.46      0.00
   -7   21    9     -0.06      0.00
   -6   21    9     -0.24      0.00
   -5   21    9     -0.51      0.00
   -4   21    9      0.54      0.00
   -3   21    9      0.15      0.00
   -2   21    9      0.46      0.00
   -1   21    9      0.01      0.00
    0   21    9     -1.88      0.00
    1   21    9     -0.46      0.00
    2   21    9     -0.92      0.00
    3   21    9     -0.81      0.00
    4   21    9     -1.23      0.00
    5   21    9     -0.50      0.00
    6   21    9     -1.18      0.00
   -8   22    9     -0.05      0.00
   -7   22    9      0.31      0.00
   -6   22    9     -0.47      0.00
   -5   22    9      0.71      0.00
   -4   22    9      0.70      0.00
   -3   22    9      0.23      0.00
   -2   22    9     -0.40      0.00
   -1   22    9      0.55      0.00
    0   22    9     -0.36      0.00
    1   22    9     -0.39      0.00
    2   22    9      0.94      0.00
    3   22    9     -0.04      0.00
    4   22    9      0.77      0.00
    5   22    9     -0.39      0.00
   -8   23    9      0.89      0.00
   -7   23    9      0.25      0.00
   -6   23    9     -0.32      0.00
   -5   23    9     -0.50      0.00
   -4   23    9      0.86      0.00
   -3   23    9      0.72      0.00
   -2   23    9      0.93      0.00
   -1   23    9      0.31      0.00
    0   23    9     -1.93      0.00
    1   23    9     -0.39      0.00
    2   23    9     -0.28      0.00
    3   23    9     -0.17      0.00
    4   23    9     -0.57      0.00
    5   23    9      0.27      0.00
   -8   24    9      0.10      0.00
   -7   24    9     -0.52      0.00
   -6   24    9     -0.69      0.00
   -5   24    9      0.33      0.00
   -4   24    9     -0.25      0.00
   -3   24    9     -0.16      0.00
   -2   24    9     -0.32      0.00
   -1   24    9      0.26      0.00
    0   24    9     -0.92      0.00
    1   24    9     -0.76      0.00
    2   24    9      0.57      0.00
    3   24    9      0.27      0.00
    4   24    9      1.02      0.00
   -7   25    9      0.26      0.00
   -6   25    9     -0.54      0.00
   -5   25    9     -0.38      0.00
   -4   25    9      1.16      0.00
   -3   25    9      0.99      0.00
   -2   25    9      0.40      0.00
   -1   25    9     -0.22      0.00
    0   25    9     -1.46      0.00
    1   25    9      0.10      0.00
    2   25    9      0.87      0.00
    3   25    9      0.66      0.00
    4   25    9      0.57      0.00
   -7   26    9     -1.07      0.00
   -6   26    9     -0.87      0.00
   -5   26    9     -0.46      0.00
   -4   26    9     -1.12      0.00
   -3   26    9     -0.29      0.00
   -2   26    9      0.39      0.00
   -1   26    9      0.73      0.00
    0   26    9     -0.66      0.00
    1   26    9     -0.79      0.00
    2   26    9     -0.48      0.00
    3   26    9     -0.97      0.00
    4   26    9     -0.06      0.00
   -6   27    9     -1.16      0.00
   -5   27    9     -0.66      0.00
   -4   27    9      0.66      0.00
   -3   27    9      0.96      0.00
   -2   27    9      0.15      0.00
   -1   27    9     -0.28      0.00
    0   27    9     -1.15      0.00
    1   27    9     -0.60      0.00
    2   27    9      0.62      0.00
    3   27    9      0.24      0.00
    4   27    9      0.44      0.00
   -5   28    9     -0.55      0.00
   -4   28    9     -0.71      0.00
   -3   28    9      0.44      0.00
   -2   28    9      1.50      0.00
   -1   28    9      1.31      0.00
    0   28    9     -0.43      0.00
    1   28    9     -0.47      0.00
    2   28    9     -0.72      0.00
    3   28    9     -1.39      0.00
   -5   29    9     -1.01      0.00
   -4   29    9     -0.57      0.00
   -3   29    9      0.40      0.00
   -2   29    9      0.27      0.00
   -1   29    9      0.50      0.00
    0   29    9     -0.53      0.00
    1   29    9     -1.28      0.00
    2   29    9     -0.21      0.00
    3   29    9     -0.68      0.00
   -4   30    9     -0.01      0.00
   -3   30    9      0.37      0.00
   -2   30    9      1.02      0.00
   -1   30    9      0.66      0.00
    0   30    9     -0.77      0.00
    1   30    9      0.15      0.00
  -11    0   10      0.83      0.00
  -10    0   10      0.56      0.00
   -9    0   10      0.91      0.00
   -8    0   10      0.91      0.00
   -7    0   10      0.97      0.00
   -6    0   10     -0.56      0.00
   -5    0   10     -1.41      0.00
   -4    0   10     -1.91      0.00
   -3    0   10      2.05      0.00
   -2    0   10      5.49      0.00
   -1    0   10     -1.50      0.00
    0    0   10      1.76      0.00
    1    0   10      5.05      0.00
    2    0   10     -0.74      0.00
    3    0   10     -0.80      0.00
    4    0   10      1.52      0.00
    5    0   10      1.20      0.00
    6    0   10     -0.16      0.00
    7    0   10     -0.56      0.00
    8    0   10      0.37      0.00
    9    0   10      0.08      0.00
   10    0   10     -1.16      0.00
  -11    1   10     -0.42      0.00
  -10    1   10     -0.07      0.00
   -9    1   10     -0.07      0.00
   -8    1   10      0.18      0.00
   -7    1   10      0.41      0.00
   -6    1   10      0.43      0.00
   -5    1   10      0.51      0.00
   -4    1   10     -0.31      0.00
   -3    1   10     -1.50      0.00
   -2    1   10     -1.56      0.00
   -1    1   10      0.34      0.00
    0    1   10      2.56      0.00
    1    1   10      2.69      0.00
    2    1   10      1.30      0.00
    3    1   10      0.54      0.00
    4    1   10      0.14      0.00
    5    1   10     -0.05      0.00
    6    1   10      0.11      0.00
    7    1   10      0.33      0.00
    8    1   10      0.02      0.00
    9    1   10     -0.14      0.00
   10    1   10     -0.36      0.00
  -12    2   10      1.15      0.00
  -11    2   10     -0.14      0.00
  -10    2   10     -0.44      0.00
   -9    2   10      0.01      0.00
   -8    2   10      0.18      0.00
   -7    2   10      0.60      0.00
   -6    2   10     -0.29      0.00
   -5    2   10     -1.00      0.00
   -4    2   10     -1.94      0.00
   -3    2   10      1.00      0.00
   -2    2   10      3.93      0.00
   -1    2   10     -2.70      0.00
    0    2   10      1.22      0.00
    1    2   10      4.84      0.00
    2    2   10     -0.84      0.00
    3    2   10     -1.21      0.00
    4    2   10      0.80      0.00
    5    2   10      0.48      0.00
    6    2   10     -0.27      0.00
    7    2   10     -0.66      0.00
    8    2   10      0.03      0.00
    9    2   10      0.05      0.00
   10    2   10     -0.89      0.00
  -12    3   10     -0.96      0.00
  -11    3   10     -0.73      0.00
  -10    3   10     -0.25      0.00
   -9    3   10     -0.18      0.00
   -8    3   10      0.40      0.00
   -7    3   10      0.78      0.00
   -6    3   10      0.59      0.00
   -5    3   10      0.71      0.00
   -4    3   10     -1.28      0.00
   -3    3   10     -4.05      0.00
   -2    3   10     -4.55      0.00
   -1    3   10     -0.19      0.00
    0    3   10      5.32      0.00
    1    3   10      5.81      0.00
    2    3   10      3.18      0.00
    3    3   10      1.67      0.00
    4    3   10      0.42      0.00
    5    3   10     -0.17      0.00
    6    3   10      0.11      0.00
    7    3   10      0.48      0.00
    8    3   10     -0.01      0.00
    9    3   10      0.12      0.00
  -12    4   10      0.44      0.00
  -11    4   10     -0.99      0.00
  -10    4   10     -1.22      0.00
   -9    4   10     -0.60      0.00
   -8    4   10     -0.65      0.00
   -7    4   10     -0.17      0.00
   -6    4   10     -0.01      0.00
   -5    4   10      0.05      0.00
   -4    4   10     -0.74      0.00
   -3    4   10      0.46      0.00
   -2    4   10      1.96      0.00
   -1    4   10     -4.71      0.00
    0    4   10     -0.18      0.00
    1    4   10      4.13      0.00
    2    4   10     -1.09      0.00
    3    4   10     -2.06      0.00
    4    4   10     -0.67      0.00
    5    4   10     -0.77      0.00
    6    4   10     -0.19      0.00
    7    4   10     -0.77      0.00
    8    4   10     -0.78      0.00
    9    4   10     -0.25      0.00
  -12    5   10      0.13      0.00
  -11    5   10     -0.16      0.00
  -10    5   10     -0.44      0.00
   -9    5   10     -0.46      0.00
   -8    5   10      0.10      0.00
   -7    5   10      0.45      0.00
   -6    5   10      0.24      0.00
   -5    5   10      0.52      0.00
   -4    5   10     -1.57      0.00
   -3    5   10     -5.11      0.00
   -2    5   10     -6.99      0.00
   -1    5   10     -3.26      0.00
    0    5   10      3.03      0.00
    1    5   10      4.01      0.00
    2    5   10      2.30      0.00
    3    5   10      1.47      0.00
    4    5   10     -0.21      0.00
    5    5   10     -1.07      0.00
    6    5   10     -0.77      0.00
    7    5   10     -0.31      0.00
    8    5   10     -0.63      0.00
    9    5   10      0.19      0.00
  -12    6   10      0.44      0.00
  -11    6   10     -0.95      0.00
  -10    6   10     -0.67      0.00
   -9    6   10      0.15      0.00
   -8    6   10     -0.64      0.00
   -7    6   10     -0.84      0.00
   -6    6   10     -0.26      0.00
   -5    6   10      0.69      0.00
   -4    6   10      1.19      0.00
   -3    6   10      1.35      0.00
   -2    6   10      1.45      0.00
   -1    6   10     -5.41      0.00
    0    6   10     -1.30      0.00
    1    6   10      3.52      0.00
    2    6   10     -0.86      0.00
    3    6   10     -2.28      0.00
    4    6   10     -1.60      0.00
    5    6   10     -1.33      0.00
    6    6   10      0.58      0.00
    7    6   10      0.05      0.00
    8    6   10     -0.48      0.00
    9    6   10     -0.04      0.00
  -12    7   10      1.29      0.00
  -11    7   10      0.81      0.00
  -10    7   10     -0.20      0.00
   -9    7   10     -0.52      0.00
   -8    7   10     -0.28      0.00
   -7    7   10      0.00      0.00
   -6    7   10      0.11      0.00
   -5    7   10      1.05      0.00
   -4    7   10      0.17      0.00
   -3    7   10     -2.90      0.00
   -2    7   10     -6.17      0.00
   -1    7   10     -5.23      0.00
    0    7   10     -0.37      0.00
    1    7   10      0.18      0.00
    2    7   10     -0.18      0.00
    3    7   10      0.39      0.00
    4    7   10     -1.50      0.00
    5    7   10     -2.41      0.00
    6    7   10     -1.76      0.00
    7    7   10     -0.78      0.00
    8    7   10     -1.16      0.00
    9    7   10     -0.59      0.00
  -11    8   10     -1.19      0.00
  -10    8   10     -0.67      0.00
   -9    8   10      0.38      0.00
   -8    8   10     -0.56      0.00
   -7    8   10     -1.04      0.00
   -6    8   10     -0.66      0.00
   -5    8   10      0.34      0.00
   -4    8   10      1.46      0.00
   -3    8   10      0.92      0.00
   -2    8   10      0.42      0.00
   -1    8   10     -5.26      0.00
    0    8   10     -1.83      0.00
    1    8   10      3.20      0.00
    2    8   10      0.30      0.00
    3    8   10     -0.77      0.00
    4    8   10     -1.02      0.00
    5    8   10     -1.14      0.00
    6    8   10      1.06      0.00
    7    8   10      0.96      0.00
    8    8   10      0.56      0.00
    9    8   10      0.39      0.00
  -11    9   10      0.85      0.00
  -10    9   10      0.06      0.00
   -9    9   10     -0.04      0.00
   -8    9   10      0.48      0.00
   -7    9   10      0.30      0.00
   -6    9   10     -0.13      0.00
   -5    9   10      0.89      0.00
   -4    9   10      1.71      0.00
   -3    9   10      0.95      0.00
   -2    9   10     -1.84      0.00
   -1    9   10     -3.20      0.00
    0    9   10     -0.18      0.00
    1    9   10     -0.78      0.00
    2    9   10     -0.65      0.00
    3    9   10      0.80      0.00
    4    9   10     -1.57      0.00
    5    9   10     -2.39      0.00
    6    9   10     -1.44      0.00
    7    9   10     -0.18      0.00
    8    9   10     -0.80      0.00
  -11   10   10     -1.27      0.00
  -10   10   10     -1.12      0.00
   -9   10   10      0.25      0.00
   -8   10   10     -0.11      0.00
   -7   10   10     -0.57      0.00
   -6   10   10     -0.92      0.00
   -5   10   10     -0.34      0.00
   -4   10   10      0.69      0.00
   -3   10   10      0.08      0.00
   -2   10   10     -0.69      0.00
   -1   10   10     -4.95      0.00
    0   10   10     -2.74      0.00
    1   10   10      1.90      0.00
    2   10   10      1.12      0.00
    3   10   10      1.52      0.00
    4   10   10      0.62      0.00
    5   10   10     -0.35      0.00
    6   10   10      0.80      0.00
    7   10   10      0.63      0.00
    8   10   10      0.38      0.00
  -11   11   10     -0.06      0.00
  -10   11   10     -0.18      0.00
   -9   11   10      0.06      0.00
   -8   11   10      1.29      0.00
   -7   11   10      0.31      0.00
   -6   11   10     -0.94      0.00
   -5   11   10     -0.36      0.00
   -4   11   10      1.17      0.00
   -3   11   10      2.69      0.00
   -2   11   10      1.17      0.00
   -1   11   10     -0.91      0.00
    0   11   10      1.22      0.00
    1   11   10      0.06      0.00
    2   11   10      0.39      0.00
    3   11   10      2.43      0.00
    4   11   10     -0.22      0.00
    5   11   10     -0.66      0.00
    6   11   10     -0.07      0.00
    7   11   10      0.26      0.00
    8   11   10     -0.51      0.00
  -11   12   10     -1.40      0.00
  -10   12   10     -1.52      0.00
   -9   12   10      0.18      0.00
   -8   12   10      0.37      0.00
   -7   12   10     -0.08      0.00
   -6   12   10     -0.80      0.00
   -5   12   10     -0.33      0.00
   -4   12   10      0.64      0.00
   -3   12   10      1.06      0.00
   -2   12   10      0.27      0.00
   -1   12   10     -3.39      0.00
    0   12   10     -3.16      0.00
    1   12   10     -0.09      0.00
    2   12   10      0.51      0.00
    3   12   10      2.29      0.00
    4   12   10      1.45      0.00
    5   12   10      0.38      0.00
    6   12   10      0.41      0.00
    7   12   10     -0.05      0.00
    8   12   10      0.13      0.00
    9   12   10     -1.17      0.00
  -11   13   10     -0.35      0.00
  -10   13   10      0.24      0.00
   -9   13   10      0.27      0.00
   -8   13   10      1.67      0.00
   -7   13   10     -0.48      0.00
   -6   13   10     -2.07      0.00
   -5   13   10     -1.74      0.00
   -4   13   10     -0.24      0.00
   -3   13   10      2.50      0.00
   -2   13   10      1.53      0.00
   -1   13   10     -0.38      0.00
    0   13   10      1.26      0.00
    1   13   10     -0.05      0.00
    2   13   10      0.70      0.00
    3   13   10      3.47      0.00
    4   13   10      1.08      0.00
    5   13   10      1.00      0.00
    6   13   10      0.71      0.00
    7   13   10     -0.05      0.00
    8   13   10     -0.45      0.00
  -11   14   10     -0.88      0.00
  -10   14   10     -1.37      0.00
   -9   14   10     -0.20      0.00
   -8   14   10     -0.08      0.00
   -7   14   10     -0.49      0.00
   -6   14   10     -0.55      0.00
   -5   14   10      0.10      0.00
   -4   14   10      0.86      0.00
   -3   14   10      2.22      0.00
   -2   14   10      1.70      0.00
   -1   14   10     -1.25      0.00
    0   14   10     -2.21      0.00
    1   14   10     -0.85      0.00
    2   14   10     -0.13      0.00
    3   14   10      1.60      0.00
    4   14   10      0.84      0.00
    5   14   10      0.25      0.00
    6   14   10     -0.27      0.00
    7   14   10     -0.84      0.00
    8   14   10      0.45      0.00
  -10   15   10      0.77      0.00
   -9   15   10      0.71      0.00
   -8   15   10      2.10      0.00
   -7   15   10     -0.50      0.00
   -6   15   10     -1.92      0.00
   -5   15   10     -1.96      0.00
   -4   15   10     -0.98      0.00
   -3   15   10      1.77      0.00
   -2   15   10      0.69      0.00
   -1   15   10     -0.65      0.00
    0   15   10      0.54      0.00
    1   15   10     -1.10      0.00
    2   15   10     -0.35      0.00
    3   15   10      2.48      0.00
    4   15   10      0.51      0.00
    5   15   10      0.76      0.00
    6   15   10      0.00      0.00
    7   15   10     -0.52      0.00
    8   15   10     -0.14      0.00
  -10   16   10     -1.01      0.00
   -9   16   10     -0.51      0.00
   -8   16   10     -0.15      0.00
   -7   16   10     -0.75      0.00
   -6   16   10     -0.42      0.00
   -5   16   10     -0.09      0.00
   -4   16   10      0.10      0.00
   -3   16   10      1.40      0.00
   -2   16   10      1.19      0.00
   -1   16   10     -0.27      0.00
    0   16   10     -0.94      0.00
    1   16   10     -0.41      0.00
    2   16   10      0.16      0.00
    3   16   10      0.70      0.00
    4   16   10     -0.20      0.00
    5   16   10     -0.37      0.00
    6   16   10     -0.59      0.00
    7   16   10     -1.56      0.00
  -10   17   10      0.36      0.00
   -9   17   10      0.36      0.00
   -8   17   10      1.43      0.00
   -7   17   10     -0.22      0.00
   -6   17   10     -0.46      0.00
   -5   17   10     -0.62      0.00
   -4   17   10     -0.31      0.00
   -3   17   10      1.47      0.00
   -2   17   10      0.27      0.00
   -1   17   10     -0.66      0.00
    0   17   10      0.18      0.00
    1   17   10     -1.83      0.00
    2   17   10     -1.63      0.00
    3   17   10      0.45      0.00
    4   17   10     -0.78      0.00
    5   17   10      0.25      0.00
    6   17   10     -0.38      0.00
    7   17   10     -0.03      0.00
  -10   18   10     -1.39      0.00
   -9   18   10     -0.86      0.00
   -8   18   10      0.57      0.00
   -7   18   10     -0.09      0.00
   -6   18   10      0.10      0.00
   -5   18   10     -0.16      0.00
   -4   18   10     -0.44      0.00
   -3   18   10      0.48      0.00
   -2   18   10      0.39      0.00
   -1   18   10      0.38      0.00
    0   18   10      0.01      0.00
    1   18   10     -0.22      0.00
    2   18   10      0.56      0.00
    3   18   10      0.19      0.00
    4   18   10     -0.21      0.00
    5   18   10     -0.08      0.00
    6   18   10      0.72      0.00
    7   18   10     -0.86      0.00
   -9   19   10      0.21      0.00
   -8   19   10      0.36      0.00
   -7   19   10     -0.18      0.00
   -6   19   10      0.53      0.00
   -5   19   10      0.24      0.00
   -4   19   10      0.31      0.00
   -3   19   10      1.34      0.00
   -2   19   10      0.61      0.00
   -1   19   10     -0.38      0.00
    0   19   10      0.25      0.00
    1   19   10     -1.53      0.00
    2   19   10     -1.43      0.00
    3   19   10      0.02      0.00
    4   19   10     -0.55      0.00
    5   19   10      0.75      0.00
    6   19   10     -0.05      0.00
   -9   20   10     -0.80      0.00
   -8   20   10      0.65      0.00
   -7   20   10      0.06      0.00
   -6   20   10      0.38      0.00
   -5   20   10      0.09      0.00
   -4   20   10     -0.29      0.00
   -3   20   10      0.56      0.00
   -2   20   10      0.30      0.00
   -1   20   10      1.21      0.00
    0   20   10      0.75      0.00
    1   20   10     -0.48      0.00
    2   20   10      0.66      0.00
    3   20   10      0.18      0.00
    4   20   10      0.81      0.00
    5   20   10      0.63      0.00
    6   20   10      2.15      0.00
   -8   21   10      0.11      0.00
   -7   21   10      0.13      0.00
   -6   21   10      0.58      0.00
   -5   21   10     -0.16      0.00
   -4   21   10     -0.07      0.00
   -3   21   10      0.41      0.00
   -2   21   10      0.14      0.00
   -1   21   10     -0.76      0.00
    0   21   10      0.07      0.00
    1   21   10     -1.04      0.00
    2   21   10     -0.82      0.00
    3   21   10      0.41      0.00
    4   21   10      0.23      0.00
    5   21   10      0.94      0.00
   -8   22   10      0.00      0.00
   -7   22   10     -0.25      0.00
   -6   22   10      0.43      0.00
   -5   22   10      0.00      0.00
   -4   22   10     -0.78      0.00
   -3   22   10     -0.09      0.00
   -2   22   10     -0.60      0.00
   -1   22   10      1.11      0.00
    0   22   10      1.10      0.00
    1   22   10     -0.57      0.00
    2   22   10      0.59      0.00
    3   22   10      0.20      0.00
    4   22   10      1.12      0.00
    5   22   10     -0.02      0.00
   -8   23   10      0.15      0.00
   -7   23   10      0.44      0.00
   -6   23   10      0.43      0.00
   -5   23   10     -0.06      0.00
   -4   23   10      0.23      0.00
   -3   23   10     -0.05      0.00
   -2   23   10     -0.21      0.00
   -1   23   10     -0.26      0.00
    0   23   10      0.72      0.00
    1   23   10     -0.42      0.00
    2   23   10     -0.90      0.00
    3   23   10     -0.18      0.00
    4   23   10     -0.07      0.00
    5   23   10      0.59      0.00
   -7   24   10     -0.28      0.00
   -6   24   10      0.57      0.00
   -5   24   10     -0.33      0.00
   -4   24   10     -1.36      0.00
   -3   24   10     -0.65      0.00
   -2   24   10     -0.78      0.00
   -1   24   10      0.96      0.00
    0   24   10      0.90      0.00
    1   24   10     -1.05      0.00
    2   24   10     -0.36      0.00
    3   24   10     -0.32      0.00
    4   24   10      0.30      0.00
    5   24   10     -1.11      0.00
   -7   25   10      0.37      0.00
   -6   25   10      0.22      0.00
   -5   25   10      0.50      0.00
   -4   25   10      0.82      0.00
   -3   25   10     -0.09      0.00
   -2   25   10      0.01      0.00
   -1   25   10      0.90      0.00
    0   25   10      1.36      0.00
    1   25   10      0.11      0.00
    2   25   10     -0.39      0.00
    3   25   10     -0.31      0.00
    4   25   10     -0.72      0.00
   -6   26   10      0.80      0.00
   -5   26   10     -0.18      0.00
   -4   26   10     -0.83      0.00
   -3   26   10     -0.26      0.00
   -2   26   10      0.16      0.00
   -1   26   10      0.94      0.00
    0   26   10      0.59      0.00
    1   26   10     -1.10      0.00
    2   26   10     -1.07      0.00
    3   26   10     -0.43      0.00
    4   26   10     -0.13      0.00
   -6   27   10     -0.08      0.00
   -5   27   10      0.30      0.00
   -4   27   10      0.02      0.00
   -3   27   10     -1.23      0.00
   -2   27   10     -0.62      0.00
   -1   27   10      0.76      0.00
    0   27   10      0.66      0.00
    1   27   10     -0.22      0.00
    2   27   10      0.40      0.00
    3   27   10      0.34      0.00
    4   27   10     -0.78      0.00
   -5   28   10      0.74      0.00
   -4   28   10      0.43      0.00
   -3   28   10     -0.14      0.00
   -2   28   10      0.02      0.00
   -1   28   10     -0.10      0.00
    0   28   10      0.60      0.00
    1   28   10      0.36      0.00
    2   28   10     -0.01      0.00
    3   28   10      0.51      0.00
   -4   29   10     -0.74      0.00
   -3   29   10     -1.96      0.00
   -2   29   10     -1.00      0.00
   -1   29   10      0.54      0.00
    0   29   10      0.51      0.00
    1   29   10     -0.44      0.00
  -11    1   11      0.61      0.00
  -10    1   11     -0.28      0.00
   -9    1   11     -0.41      0.00
   -8    1   11     -0.54      0.00
   -7    1   11     -0.23      0.00
   -6    1   11      0.52      0.00
   -5    1   11      0.66      0.00
   -4    1   11     -0.55      0.00
   -3    1   11     -3.71      0.00
   -2    1   11     -0.80      0.00
   -1    1   11      1.76      0.00
    0    1   11     -3.50      0.00
    1    1   11      0.27      0.00
    2    1   11      3.43      0.00
    3    1   11      0.32      0.00
    4    1   11     -1.23      0.00
    5    1   11     -0.93      0.00
    6    1   11      0.33      0.00
    7    1   11      0.40      0.00
    8    1   11     -0.34      0.00
    9    1   11     -0.12      0.00
  -11    2   11     -0.14      0.00
  -10    2   11     -0.59      0.00
   -9    2   11     -0.26      0.00
   -8    2   11     -1.12      0.00
   -7    2   11     -0.38      0.00
   -6    2   11     -0.31      0.00
   -5    2   11      0.07      0.00
   -4    2   11      1.02      0.00
   -3    2   11      2.06      0.00
   -2    2   11      0.69      0.00
   -1    2   11     -3.01      0.00
    0    2   11     -5.12      0.00
    1    2   11     -3.71      0.00
    2    2   11     -1.94      0.00
    3    2   11     -1.25      0.00
    4    2   11     -0.39      0.00
    5    2   11     -0.09      0.00
    6    2   11      0.00      0.00
    7    2   11     -0.23      0.00
    8    2   11     -0.78      0.00
    9    2   11     -0.43      0.00
  -11    3   11      1.61      0.00
  -10    3   11      0.38      0.00
   -9    3   11      0.38      0.00
   -8    3   11      0.22      0.00
   -7    3   11     -0.14      0.00
   -6    3   11     -0.38      0.00
   -5    3   11     -0.36      0.00
   -4    3   11     -0.57      0.00
   -3    3   11     -2.70      0.00
   -2    3   11     -0.28      0.00
   -1    3   11      1.18      0.00
    0    3   11     -4.77      0.00
    1    3   11     -0.92      0.00
    2    3   11      2.97      0.00
    3    3   11      0.99      0.00
    4    3   11     -0.09      0.00
    5    3   11     -0.01      0.00
    6    3   11      0.33      0.00
    7    3   11      0.48      0.00
    8    3   11     -0.09      0.00
    9    3   11      0.26      0.00
  -11    4   11      0.31      0.00
  -10    4   11     -0.14      0.00
   -9    4   11      0.23      0.00
   -8    4   11     -1.40      0.00
   -7    4   11     -0.61      0.00
   -6    4   11     -0.51      0.00
   -5    4   11      0.28      0.00
   -4    4   11      2.10      0.00
   -3    4   11      4.11      0.00
   -2    4   11      2.68      0.00
   -1    4   11     -2.53      0.00
    0    4   11     -5.60      0.00
    1    4   11     -3.94      0.00
    2    4   11     -2.11      0.00
    3    4   11     -1.22      0.00
    4    4   11      0.15      0.00
    5    4   11      0.33      0.00
    6    4   11      0.21      0.00
    7    4   11      0.18      0.00
    8    4   11     -0.67      0.00
    9    4   11     -0.83      0.00
  -11    5   11      1.64      0.00
  -10    5   11     -0.23      0.00
   -9    5   11      0.04      0.00
   -8    5   11      0.46      0.00
   -7    5   11      0.28      0.00
   -6    5   11     -0.41      0.00
   -5    5   11     -0.74      0.00
   -4    5   11     -0.52      0.00
   -3    5   11     -1.53      0.00
   -2    5   11      0.69      0.00
   -1    5   11      1.59      0.00
    0    5   11     -5.34      0.00
    1    5   11     -2.55      0.00
    2    5   11      1.47      0.00
    3    5   11      0.89      0.00
    4    5   11      0.40      0.00
    5    5   11     -0.19      0.00
    6    5   11     -0.57      0.00
    7    5   11      0.22      0.00
    8    5   11     -0.13      0.00
    9    5   11      0.08      0.00
  -11    6   11      0.11      0.00
  -10    6   11      0.17      0.00
   -9    6   11      0.82      0.00
   -8    6   11     -0.72      0.00
   -7    6   11     -0.32      0.00
   -6    6   11     -0.68      0.00
   -5    6   11     -0.50      0.00
   -4    6   11      1.17      0.00
   -3    6   11      3.99      0.00
   -2    6   11      4.41      0.00
   -1    6   11      0.64      0.00
    0    6   11     -2.12      0.00
    1    6   11     -0.91      0.00
    2    6   11     -0.36      0.00
    3    6   11      0.32      0.00
    4    6   11      1.75      0.00
    5    6   11      1.40      0.00
    6    6   11      0.76      0.00
    7    6   11      0.96      0.00
    8    6   11      0.60      0.00
    9    6   11     -0.13      0.00
  -11    7   11      1.08      0.00
  -10    7   11     -1.07      0.00
   -9    7   11     -0.28      0.00
   -8    7   11      0.73      0.00
   -7    7   11      0.97      0.00
   -6    7   11      0.21      0.00
   -5    7   11     -0.45      0.00
   -4    7   11     -0.04      0.00
   -3    7   11      0.56      0.00
   -2    7   11      3.08      0.00
   -1    7   11      4.06      0.00
    0    7   11     -3.54      0.00
    1    7   11     -2.81      0.00
    2    7   11      0.27      0.00
    3    7   11      0.59      0.00
    4    7   11      0.86      0.00
    5    7   11     -0.44      0.00
    6    7   11     -1.22      0.00
    7    7   11     -0.15      0.00
    8    7   11     -0.44      0.00
    9    7   11     -0.45      0.00
  -11    8   11     -0.30      0.00
  -10    8   11      0.15      0.00
   -9    8   11      0.84      0.00
   -8    8   11     -0.11      0.00
   -7    8   11      0.17      0.00
   -6    8   11     -0.29      0.00
   -5    8   11     -1.23      0.00
   -4    8   11     -0.83      0.00
   -3    8   11      1.40      0.00
   -2    8   11      3.36      0.00
   -1    8   11      1.46      0.00
    0    8   11     -0.54      0.00
    1    8   11      0.87      0.00
    2    8   11      0.50      0.00
    3    8   11      1.47      0.00
    4    8   11      2.88      0.00
    5    8   11      1.93      0.00
    6    8   11      0.60      0.00
    7    8   11      0.27      0.00
    8    8   11      0.68      0.00
  -11    9   11      1.02      0.00
  -10    9   11     -0.95      0.00
   -9    9   11     -0.07      0.00
   -8    9   11      0.73      0.00
   -7    9   11      1.14      0.00
   -6    9   11      0.50      0.00
   -5    9   11     -0.46      0.00
   -4    9   11     -0.32      0.00
   -3    9   11      1.38      0.00
   -2    9   11      4.09      0.00
   -1    9   11      5.50      0.00
    0    9   11     -1.06      0.00
    1    9   11     -1.75      0.00
    2    9   11     -0.29      0.00
    3    9   11     -0.05      0.00
    4    9   11      1.19      0.00
    5    9   11      0.06      0.00
    6    9   11     -0.65      0.00
    7    9   11      0.10      0.00
    8    9   11      0.23      0.00
  -11   10   11     -0.38      0.00
  -10   10   11      0.16      0.00
   -9   10   11      0.40      0.00
   -8   10   11     -0.18      0.00
   -7   10   11      0.65      0.00
   -6   10   11      0.71      0.00
   -5   10   11     -0.70      0.00
   -4   10   11     -1.34      0.00
   -3   10   11     -0.48      0.00
   -2   10   11      1.75      0.00
   -1   10   11      0.36      0.00
    0   10   11     -1.36      0.00
    1   10   11      0.38      0.00
    2   10   11     -0.67      0.00
    3   10   11      0.85      0.00
    4   10   11      2.51      0.00
    5   10   11      1.31      0.00
    6   10   11      0.05      0.00
    7   10   11     -0.71      0.00
    8   10   11      0.12      0.00
  -11   11   11      2.18      0.00
  -10   11   11      0.40      0.00
   -9   11   11      0.10      0.00
   -8   11   11     -0.05      0.00
   -7   11   11      0.39      0.00
   -6   11   11      0.19      0.00
   -5   11   11     -0.72      0.00
   -4   11   11     -1.37      0.00
   -3   11   11     -0.14      0.00
   -2   11   11      2.22      0.00
   -1   11   11      4.20      0.00
    0   11   11      0.31      0.00
    1   11   11     -0.62      0.00
    2   11   11     -0.59      0.00
    3   11   11     -0.92      0.00
    4   11   11      0.85      0.00
    5   11   11      0.21      0.00
    6   11   11     -0.10      0.00
    7   11   11      0.17      0.00
    8   11   11      1.14      0.00
  -11   12   11     -0.69      0.00
  -10   12   11     -0.48      0.00
   -9   12   11     -0.70      0.00
   -8   12   11     -0.79      0.00
   -7   12   11      1.24      0.00
   -6   12   11      1.76      0.00
   -5   12   11      0.28      0.00
   -4   12   11     -0.99      0.00
   -3   12   11     -1.10      0.00
   -2   12   11      1.29      0.00
   -1   12   11      0.22      0.00
    0   12   11     -1.06      0.00
    1   12   11      0.38      0.00
    2   12   11     -1.88      0.00
    3   12   11     -0.78      0.00
    4   12   11      0.89      0.00
    5   12   11     -0.17      0.00
    6   12   11     -0.30      0.00
    7   12   11     -0.52      0.00
    8   12   11      0.40      0.00
  -11   13   11      2.91      0.00
  -10   13   11      1.80      0.00
   -9   13   11      0.61      0.00
   -8   13   11      0.10      0.00
   -7   13   11      0.19      0.00
   -6   13   11     -0.24      0.00
   -5   13   11     -1.00      0.00
   -4   13   11     -2.19      0.00
   -3   13   11     -1.92      0.00
   -2   13   11      0.00      0.00
   -1   13   11      2.16      0.00
    0   13   11      0.53      0.00
    1   13   11     -0.31      0.00
    2   13   11     -0.93      0.00
    3   13   11     -1.32      0.00
    4   13   11      0.36      0.00
    5   13   11     -0.26      0.00
    6   13   11     -0.07      0.00
    7   13   11     -0.42      0.00
    8   13   11      0.75      0.00
  -11   14   11     -0.64      0.00
  -10   14   11     -1.15      0.00
   -9   14   11     -1.68      0.00
   -8   14   11     -1.57      0.00
   -7   14   11      1.14      0.00
   -6   14   11      1.84      0.00
   -5   14   11      0.71      0.00
   -4   14   11     -0.94      0.00
   -3   14   11     -1.64      0.00
   -2   14   11      0.77      0.00
   -1   14   11      0.27      0.00
    0   14   11     -0.04      0.00
    1   14   11      1.31      0.00
    2   14   11     -1.48      0.00
    3   14   11     -1.45      0.00
    4   14   11     -0.35      0.00
    5   14   11     -1.23      0.00
    6   14   11     -0.27      0.00
    7   14   11     -0.15      0.00
    8   14   11      0.31      0.00
  -10   15   11      1.43      0.00
   -9   15   11      0.25      0.00
   -8   15   11      0.43      0.00
   -7   15   11      0.88      0.00
   -6   15   11      0.34      0.00
   -5   15   11     -0.11      0.00
   -4   15   11     -1.51      0.00
   -3   15   11     -1.86      0.00
   -2   15   11     -0.48      0.00
   -1   15   11      1.11      0.00
    0   15   11      0.16      0.00
    1   15   11     -0.86      0.00
    2   15   11     -1.58      0.00
    3   15   11     -1.41      0.00
    4   15   11      0.12      0.00
    5   15   11     -0.48      0.00
    6   15   11      0.50      0.00
    7   15   11     -0.16      0.00
  -10   16   11     -0.96      0.00
   -9   16   11     -1.17      0.00
   -8   16   11     -1.11      0.00
   -7   16   11      0.75      0.00
   -6   16   11      1.07      0.00
   -5   16   11      0.45      0.00
   -4   16   11     -0.90      0.00
   -3   16   11     -1.50      0.00
   -2   16   11      0.61      0.00
   -1   16   11      0.19      0.00
    0   16   11      0.22      0.00
    1   16   11      1.82      0.00
    2   16   11      0.01      0.00
    3   16   11     -0.25      0.00
    4   16   11     -0.05      0.00
    5   16   11     -0.93      0.00
    6   16   11      0.23      0.00
    7   16   11     -0.03      0.00
  -10   17   11      1.10      0.00
   -9   17   11     -0.48      0.00
   -8   17   11     -0.33      0.00
   -7   17   11      1.11      0.00
   -6   17   11      1.07      0.00
   -5   17   11      1.18      0.00
   -4   17   11     -0.12      0.00
   -3   17   11     -0.50      0.00
   -2   17   11      0.11      0.00
   -1   17   11      0.69      0.00
    0   17   11      0.04      0.00
    1   17   11     -0.74      0.00
    2   17   11     -1.30      0.00
    3   17   11     -0.82      0.00
    4   17   11      0.15      0.00
    5   17   11     -0.52      0.00
    6   17   11      0.81      0.00
    7   17   11      0.82      0.00
  -10   18   11     -0.31      0.00
   -9   18   11     -0.06      0.00
   -8   18   11      0.18      0.00
   -7   18   11      0.54      0.00
   -6   18   11      0.27      0.00
   -5   18   11     -0.12      0.00
   -4   18   11     -0.76      0.00
   -3   18   11     -0.90      0.00
   -2   18   11      0.82      0.00
   -1   18   11      0.39      0.00
    0   18   11     -0.06      0.00
    1   18   11      1.31      0.00
    2   18   11      0.36      0.00
    3   18   11      0.44      0.00
    4   18   11      0.20      0.00
    5   18   11     -0.45      0.00
    6   18   11      0.34      0.00
   -9   19   11     -0.37      0.00
   -8   19   11     -0.86      0.00
   -7   19   11      0.88      0.00
   -6   19   11      0.50      0.00
   -5   19   11      0.80      0.00
   -4   19   11     -0.37      0.00
   -3   19   11     -0.58      0.00
   -2   19   11     -0.71      0.00
   -1   19   11     -0.76      0.00
    0   19   11     -0.12      0.00
    1   19   11      0.10      0.00
    2   19   11     -0.18      0.00
    3   19   11     -0.01      0.00
    4   19   11     -0.14      0.00
    5   19   11     -1.01      0.00
    6   19   11     -0.51      0.00
   -9   20   11      0.15      0.00
   -8   20   11      0.39      0.00
   -7   20   11     -0.08      0.00
   -6   20   11     -0.29      0.00
   -5   20   11     -0.33      0.00
   -4   20   11     -0.46      0.00
   -3   20   11     -0.57      0.00
   -2   20   11      0.65      0.00
   -1   20   11      0.74      0.00
    0   20   11      0.24      0.00
    1   20   11      1.03      0.00
    2   20   11     -0.27      0.00
    3   20   11     -0.39      0.00
    4   20   11     -0.58      0.00
    5   20   11     -0.44      0.00
    6   20   11      0.20      0.00
   -9   21   11     -0.24      0.00
   -8   21   11     -0.79      0.00
   -7   21   11      0.60      0.00
   -6   21   11     -0.38      0.00
   -5   21   11      0.46      0.00
   -4   21   11     -0.37      0.00
   -3   21   11     -0.47      0.00
   -2   21   11     -1.01      0.00
   -1   21   11     -1.61      0.00
    0   21   11     -0.02      0.00
    1   21   11      0.40      0.00
    2   21   11      0.01      0.00
    3   21   11     -0.18      0.00
    4   21   11     -0.62      0.00
    5   21   11     -0.65      0.00
   -8   22   11     -0.08      0.00
   -7   22   11     -0.41      0.00
   -6   22   11     -0.38      0.00
   -5   22   11     -0.23      0.00
   -4   22   11     -0.19      0.00
   -3   22   11     -0.22      0.00
   -2   22   11      0.25      0.00
   -1   22   11      0.38      0.00
    0   22   11      0.26      0.00
    1   22   11      1.19      0.00
    2   22   11      0.15      0.00
    3   22   11     -0.38      0.00
    4   22   11     -0.84      0.00
    5   22   11     -0.56      0.00
   -8   23   11     -0.36      0.00
   -7   23   11      0.28      0.00
   -6   23   11     -0.58      0.00
   -5   23   11      1.23      0.00
   -4   23   11      0.79      0.00
   -3   23   11      0.76      0.00
   -2   23   11      0.21      0.00
   -1   23   11     -0.77      0.00
    0   23   11      0.76      0.00
    1   23   11      0.79      0.00
    2   23   11      0.14      0.00
    3   23   11     -0.48      0.00
    4   23   11     -0.69      0.00
    5   23   11      0.55      0.00
   -7   24   11     -0.08      0.00
   -6   24   11     -0.36      0.00
   -5   24   11     -0.50      0.00
   -4   24   11     -0.27      0.00
   -3   24   11      0.16      0.00
   -2   24   11     -0.49      0.00
   -1   24   11     -1.05      0.00
    0   24   11     -0.70      0.00
    1   24   11      0.57      0.00
    2   24   11      0.62      0.00
    3   24   11      0.49      0.00
    4   24   11      0.00      0.00
    5   24   11     -0.38      0.00
   -7   25   11     -0.06      0.00
   -6   25   11     -0.57      0.00
   -5   25   11      1.23      0.00
   -4   25   11      0.56      0.00
   -3   25   11      0.26      0.00
   -2   25   11     -0.19      0.00
   -1   25   11     -0.68      0.00
    0   25   11      0.82      0.00
    1   25   11      1.39      0.00
    2   25   11      1.06      0.00
    3   25   11     -0.05      0.00
    4   25   11     -0.45      0.00
   -6   26   11      0.01      0.00
   -5   26   11     -0.15      0.00
   -4   26   11      0.33      0.00
   -3   26   11      0.72      0.00
   -2   26   11     -1.13      0.00
   -1   26   11     -1.61      0.00
    0   26   11     -0.30      0.00
    1   26   11      0.52      0.00
    2   26   11      0.31      0.00
    3   26   11      0.55      0.00
    4   26   11      0.69      0.00
   -6   27   11     -0.65      0.00
   -5   27   11      0.17      0.00
   -4   27   11     -0.42      0.00
   -3   27   11     -0.64      0.00
   -2   27   11     -0.81      0.00
   -1   27   11     -0.59      0.00
    0   27   11      0.02      0.00
    1   27   11      0.76      0.00
    2   27   11      0.80      0.00
   -3   28   11      1.41      0.00
   -2   28   11     -0.91      0.00
   -1   28   11     -0.93      0.00
    1   28   11      0.96      0.00
    1   29   11     -0.30      0.00
  -11    0   12     -1.07      0.00
  -10    0   12      0.37      0.00
   -9    0   12      0.54      0.00
   -8    0   12      0.39      0.00
   -7    0   12     -0.04      0.00
   -6    0   12     -0.18      0.00
   -5    0   12     -0.22      0.00
   -4    0   12      1.74      0.00
   -3    0   12      1.78      0.00
   -2    0   12     -2.09      0.00
   -1    0   12     -0.54      0.00
    0    0   12     -0.53      0.00
    1    0   12     -5.59      0.00
    2    0   12     -3.33      0.00
    3    0   12      0.32      0.00
    4    0   12      0.94      0.00
    5    0   12      1.24      0.00
    6    0   12      0.02      0.00
    7    0   12      0.11      0.00
    8    0   12     -0.03      0.00
    9    0   12     -0.08      0.00
  -11    1   12      0.45      0.00
  -10    1   12      0.24      0.00
   -9    1   12      0.29      0.00
   -8    1   12      0.61      0.00
   -7    1   12      0.06      0.00
   -6    1   12      0.07      0.00
   -5    1   12     -0.07      0.00
   -4    1   12     -0.13      0.00
   -3    1   12     -0.53      0.00
   -2    1   12      0.18      0.00
   -1    1   12      1.43      0.00
    0    1   12      1.60      0.00
    1    1   12      1.01      0.00
    2    1   12      0.74      0.00
    3    1   12      0.67      0.00
    4    1   12      0.37      0.00
    5    1   12      0.22      0.00
    6    1   12     -0.25      0.00
    7    1   12      0.15      0.00
    8    1   12      0.64      0.00
    9    1   12      0.35      0.00
  -11    2   12     -1.12      0.00
  -10    2   12      0.14      0.00
   -9    2   12     -0.04      0.00
   -8    2   12     -0.07      0.00
   -7    2   12     -0.09      0.00
   -6    2   12      0.26      0.00
   -5    2   12      0.23      0.00
   -4    2   12      1.54      0.00
   -3    2   12      1.52      0.00
   -2    2   12     -1.43      0.00
   -1    2   12      1.18      0.00
    0    2   12      1.55      0.00
    1    2   12     -4.03      0.00
    2    2   12     -2.81      0.00
    3    2   12      0.10      0.00
    4    2   12      0.40      0.00
    5    2   12      0.57      0.00
    6    2   12     -0.24      0.00
    7    2   12      0.22      0.00
    8    2   12      0.16      0.00
    9    2   12     -0.35      0.00
  -11    3   12      0.50      0.00
  -10    3   12     -0.11      0.00
   -9    3   12      0.17      0.00
   -8    3   12      1.37      0.00
   -7    3   12      0.33      0.00
   -6    3   12      0.55      0.00
   -5    3   12     -0.13      0.00
   -4    3   12     -0.79      0.00
   -3    3   12     -1.60      0.00
   -2    3   12      0.38      0.00
   -1    3   12      3.62      0.00
    0    3   12      3.43      0.00
    1    3   12      1.75      0.00
    2    3   12      0.99      0.00
    3    3   12      0.73      0.00
    4    3   12      0.11      0.00
    5    3   12      0.08      0.00
    6    3   12     -0.46      0.00
    7    3   12      0.38      0.00
    8    3   12      1.50      0.00
    9    3   12      0.88      0.00
  -11    4   12     -0.88      0.00
  -10    4   12      0.39      0.00
   -9    4   12     -0.38      0.00
   -8    4   12     -0.36      0.00
   -7    4   12     -0.07      0.00
   -6    4   12      0.64      0.00
   -5    4   12      0.58      0.00
   -4    4   12      0.90      0.00
   -3    4   12      1.18      0.00
   -2    4   12     -0.24      0.00
   -1    4   12      4.10      0.00
    0    4   12      5.47      0.00
    1    4   12     -0.51      0.00
    2    4   12     -1.09      0.00
    3    4   12      0.17      0.00
    4    4   12      0.10      0.00
    5    4   12      0.36      0.00
    6    4   12     -0.05      0.00
    7    4   12      0.72      0.00
    8    4   12      0.96      0.00
    9    4   12     -0.06      0.00
  -11    5   12      0.07      0.00
  -10    5   12     -0.83      0.00
   -9    5   12     -0.50      0.00
   -8    5   12      1.37      0.00
   -7    5   12      0.55      0.00
   -6    5   12      1.21      0.00
   -5    5   12      0.28      0.00
   -4    5   12     -0.86      0.00
   -3    5   12     -1.86      0.00
   -2    5   12      0.10      0.00
   -1    5   12      3.41      0.00
    0    5   12      2.69      0.00
    1    5   12      0.56      0.00
    2    5   12     -0.22      0.00
    3    5   12     -0.68      0.00
    4    5   12     -1.05      0.00
    5    5   12     -0.41      0.00
    6    5   12     -0.35      0.00
    7    5   12     -0.11      0.00
    8    5   12      0.85      0.00
    9    5   12      0.41      0.00
  -11    6   12     -0.14      0.00
  -10    6   12      1.32      0.00
   -9    6   12     -0.11      0.00
   -8    6   12     -0.28      0.00
   -7    6   12      0.00      0.00
   -6    6   12      0.58      0.00
   -5    6   12      0.33      0.00
   -4    6   12     -0.32      0.00
   -3    6   12     -0.35      0.00
   -2    6   12     -1.68      0.00
   -1    6   12      3.05      0.00
    0    6   12      6.03      0.00
    1    6   12      1.32      0.00
    2    6   12      0.16      0.00
    3    6   12     -0.07      0.00
    4    6   12     -0.08      0.00
    5    6   12      0.96      0.00
    6    6   12      0.29      0.00
    7    6   12      0.66      0.00
    8    6   12      1.42      0.00
    9    6   12      0.80      0.00
  -11    7   12      0.03      0.00
  -10    7   12     -1.03      0.00
   -9    7   12     -0.94      0.00
   -8    7   12      0.84      0.00
   -7    7   12      0.17      0.00
   -6    7   12      1.04      0.00
   -5    7   12      0.67      0.00
   -4    7   12     -0.39      0.00
   -3    7   12     -1.67      0.00
   -2    7   12     -1.06      0.00
   -1    7   12      1.71      0.00
    0    7   12      1.22      0.00
    1    7   12     -0.35      0.00
    2    7   12     -0.97      0.00
    3    7   12     -1.98      0.00
    4    7   12     -1.48      0.00
    5    7   12     -0.28      0.00
    6    7   12      0.51      0.00
    7    7   12     -0.07      0.00
    8    7   12      0.36      0.00
    9    7   12      0.01      0.00
  -11    8   12      0.37      0.00
  -10    8   12      1.76      0.00
   -9    8   12     -0.31      0.00
   -8    8   12     -0.56      0.00
   -7    8   12     -0.08      0.00
   -6    8   12      0.62      0.00
   -5    8   12      0.58      0.00
   -4    8   12     -0.70      0.00
   -3    8   12     -1.90      0.00
   -2    8   12     -4.34      0.00
   -1    8   12     -0.74      0.00
    0    8   12      3.20      0.00
    1    8   12      0.47      0.00
    2    8   12     -0.02      0.00
    3    8   12     -0.90      0.00
    4    8   12     -0.92      0.00
    5    8   12      0.78      0.00
    6    8   12     -0.29      0.00
    7    8   12     -0.44      0.00
    8    8   12      0.44      0.00
  -11    9   12      0.28      0.00
  -10    9   12     -1.07      0.00
   -9    9   12     -1.27      0.00
   -8    9   12      0.01      0.00
   -7    9   12     -0.62      0.00
   -6    9   12      0.03      0.00
   -5    9   12      0.44      0.00
   -4    9   12     -0.36      0.00
   -3    9   12     -1.90      0.00
   -2    9   12     -2.36      0.00
   -1    9   12      0.79      0.00
    0    9   12      0.88      0.00
    1    9   12      0.08      0.00
    2    9   12     -0.49      0.00
    3    9   12     -2.54      0.00
    4    9   12     -1.38      0.00
    5    9   12     -0.24      0.00
    6    9   12      1.15      0.00
    7    9   12      0.75      0.00
    8    9   12      1.00      0.00
  -11   10   12     -0.88      0.00
  -10   10   12      0.76      0.00
   -9   10   12     -0.60      0.00
   -8   10   12     -0.31      0.00
   -7   10   12      0.14      0.00
   -6   10   12      0.67      0.00
   -5   10   12      1.03      0.00
   -4   10   12      0.14      0.00
   -3   10   12     -1.44      0.00
   -2   10   12     -4.08      0.00
   -1   10   12     -1.93      0.00
    0   10   12      1.31      0.00
    1   10   12     -0.21      0.00
    2   10   12      0.00      0.00
    3   10   12     -0.85      0.00
    4   10   12     -1.34      0.00
    5   10   12      0.31      0.00
    6   10   12     -0.71      0.00
    7   10   12     -0.98      0.00
    8   10   12     -0.86      0.00
  -11   11   12      1.12      0.00
  -10   11   12     -0.17      0.00
   -9   11   12     -0.41      0.00
   -8   11   12     -0.14      0.00
   -7   11   12     -1.25      0.00
   -6   11   12     -0.98      0.00
   -5   11   12      0.35      0.00
   -4   11   12      0.00      0.00
   -3   11   12     -1.61      0.00
   -2   11   12     -2.59      0.00
   -1   11   12      0.67      0.00
    0   11   12      0.46      0.00
    1   11   12      0.37      0.00
    2   11   12      0.61      0.00
    3   11   12     -1.91      0.00
    4   11   12     -0.90      0.00
    5   11   12     -0.55      0.00
    6   11   12      0.43      0.00
    7   11   12      0.43      0.00
    8   11   12      0.45      0.00
  -11   12   12     -2.80      0.00
  -10   12   12     -0.82      0.00
   -9   12   12     -0.78      0.00
   -8   12   12     -0.11      0.00
   -7   12   12      0.13      0.00
   -6   12   12      0.56      0.00
   -5   12   12      1.29      0.00
   -4   12   12      1.09      0.00
   -3   12   12     -0.39      0.00
   -2   12   12     -2.40      0.00
   -1   12   12     -1.25      0.00
    0   12   12      0.79      0.00
    1   12   12      0.21      0.00
    2   12   12      0.56      0.00
    3   12   12     -0.43      0.00
    4   12   12     -1.36      0.00
    5   12   12      0.12      0.00
    6   12   12     -0.29      0.00
    7   12   12     -0.21      0.00
    8   12   12     -1.20      0.00
  -11   13   12      1.22      0.00
  -10   13   12      0.78      0.00
   -9   13   12      0.93      0.00
   -8   13   12      0.49      0.00
   -7   13   12     -1.03      0.00
   -6   13   12     -1.02      0.00
   -5   13   12      0.88      0.00
   -4   13   12      1.06      0.00
   -3   13   12     -0.35      0.00
   -2   13   12     -1.58      0.00
   -1   13   12      0.62      0.00
    0   13   12     -0.62      0.00
    1   13   12     -0.32      0.00
    2   13   12      1.16      0.00
    3   13   12     -0.57      0.00
    4   13   12      0.16      0.00
    5   13   12     -0.04      0.00
    6   13   12     -0.11      0.00
    7   13   12      0.10      0.00
    8   13   12     -0.40      0.00
  -10   14   12     -0.55      0.00
   -9   14   12      0.03      0.00
   -8   14   12     -0.21      0.00
   -7   14   12     -0.58      0.00
   -6   14   12     -0.01      0.00
   -5   14   12      1.17      0.00
   -4   14   12      1.65      0.00
   -3   14   12      0.37      0.00
   -2   14   12     -1.28      0.00
   -1   14   12     -0.86      0.00
    0   14   12      0.48      0.00
    1   14   12      1.02      0.00
    2   14   12      1.43      0.00
    3   14   12      0.06      0.00
    4   14   12     -0.96      0.00
    5   14   12      0.24      0.00
    6   14   12      0.10      0.00
    7   14   12      0.88      0.00
  -10   15   12      0.69      0.00
   -9   15   12      0.61      0.00
   -8   15   12      0.32      0.00
   -7   15   12     -0.51      0.00
   -6   15   12     -0.30      0.00
   -5   15   12      1.52      0.00
   -4   15   12      1.84      0.00
   -3   15   12      0.66      0.00
   -2   15   12     -0.61      0.00
   -1   15   12      0.54      0.00
    0   15   12     -0.93      0.00
    1   15   12     -0.88      0.00
    2   15   12      0.58      0.00
    3   15   12     -0.10      0.00
    4   15   12      0.91      0.00
    5   15   12      0.88      0.00
    6   15   12      0.13      0.00
    7   15   12      0.69      0.00
  -10   16   12      0.54      0.00
   -9   16   12      1.72      0.00
   -8   16   12      0.48      0.00
   -7   16   12     -1.14      0.00
   -6   16   12     -1.17      0.00
   -5   16   12     -0.05      0.00
   -4   16   12      1.00      0.00
   -3   16   12      0.27      0.00
   -2   16   12     -0.86      0.00
   -1   16   12     -0.75      0.00
    0   16   12      0.16      0.00
    1   16   12      0.97      0.00
    2   16   12      1.50      0.00
    3   16   12      0.32      0.00
    4   16   12     -0.21      0.00
    5   16   12      0.48      0.00
    6   16   12     -0.48      0.00
    7   16   12      0.64      0.00
  -10   17   12      0.52      0.00
   -9   17   12     -0.55      0.00
   -8   17   12     -0.68      0.00
   -7   17   12     -0.75      0.00
   -6   17   12     -0.38      0.00
   -5   17   12      1.08      0.00
   -4   17   12      1.15      0.00
   -3   17   12     -0.08      0.00
   -2   17   12     -1.34      0.00
   -1   17   12     -0.15      0.00
    0   17   12     -0.39      0.00
    1   17   12     -0.42      0.00
    2   17   12      0.14      0.00
    3   17   12     -0.35      0.00
    4   17   12      0.87      0.00
    5   17   12      1.01      0.00
    6   17   12      0.22      0.00
   -9   18   12      1.96      0.00
   -8   18   12      0.60      0.00
   -7   18   12     -1.50      0.00
   -6   18   12     -1.60      0.00
   -5   18   12     -0.65      0.00
   -4   18   12      0.56      0.00
   -3   18   12      0.22      0.00
   -2   18   12     -0.03      0.00
   -1   18   12     -0.01      0.00
    0   18   12      0.14      0.00
    1   18   12     -0.07      0.00
    2   18   12      0.11      0.00
    3   18   12     -0.20      0.00
    4   18   12      0.28      0.00
    5   18   12      0.99      0.00
    6   18   12     -0.78      0.00
   -9   19   12     -1.10      0.00
   -8   19   12     -1.06      0.00
   -7   19   12     -0.83      0.00
   -6   19   12     -0.52      0.00
   -5   19   12      0.57      0.00
   -4   19   12      0.36      0.00
   -3   19   12     -0.73      0.00
   -2   19   12     -2.03      0.00
   -1   19   12     -0.89      0.00
    0   19   12     -0.32      0.00
    1   19   12      0.09      0.00
    2   19   12      0.71      0.00
    3   19   12      0.10      0.00
    4   19   12      0.93      0.00
    5   19   12      0.64      0.00
    6   19   12      0.23      0.00
   -9   20   12      1.20      0.00
   -8   20   12      0.17      0.00
   -7   20   12     -1.11      0.00
   -6   20   12     -0.50      0.00
   -5   20   12      0.04      0.00
   -4   20   12      1.03      0.00
   -3   20   12      0.80      0.00
   -2   20   12      1.34      0.00
   -1   20   12      0.83      0.00
    0   20   12      0.25      0.00
    1   20   12     -0.30      0.00
    2   20   12     -0.40      0.00
    3   20   12      0.04      0.00
    4   20   12      0.46      0.00
    5   20   12      1.22      0.00
    6   20   12     -0.10      0.00
   -8   21   12     -0.50      0.00
   -7   21   12     -0.23      0.00
   -6   21   12      0.10      0.00
   -5   21   12      0.81      0.00
   -4   21   12      0.57      0.00
   -3   21   12      0.21      0.00
   -2   21   12     -0.75      0.00
   -1   21   12     -0.34      0.00
    0   21   12     -0.57      0.00
    1   21   12     -0.29      0.00
    2   21   12      0.81      0.00
    3   21   12      0.51      0.00
    4   21   12      1.02      0.00
    5   21   12      0.42      0.00
   -8   22   12      0.25      0.00
   -7   22   12     -0.08      0.00
   -6   22   12      0.11      0.00
   -5   22   12     -0.61      0.00
   -4   22   12      0.17      0.00
   -3   22   12      0.09      0.00
   -2   22   12      0.95      0.00
   -1   22   12     -0.18      0.00
    0   22   12     -0.76      0.00
    1   22   12     -0.24      0.00
    2   22   12      0.09      0.00
    3   22   12      1.18      0.00
    4   22   12      0.49      0.00
    5   22   12      0.41      0.00
   -7   23   12      0.12      0.00
   -6   23   12      0.57      0.00
   -5   23   12      0.79      0.00
   -4   23   12      0.23      0.00
   -3   23   12      0.41      0.00
   -2   23   12      0.36      0.00
   -1   23   12      0.59      0.00
    0   23   12     -0.13      0.00
    1   23   12     -0.38      0.00
    2   23   12      0.12      0.00
    3   23   12     -0.05      0.00
    4   23   12      0.44      0.00
    5   23   12      0.23      0.00
   -7   24   12      0.40      0.00
   -6   24   12     -0.30      0.00
   -5   24   12     -1.59      0.00
   -4   24   12     -0.47      0.00
   -3   24   12     -0.31      0.00
   -2   24   12      0.35      0.00
   -1   24   12     -0.87      0.00
    0   24   12     -1.40      0.00
    1   24   12     -0.84      0.00
    2   24   12     -0.56      0.00
    3   24   12      1.24      0.00
    4   24   12      0.51      0.00
   -6   25   12      0.42      0.00
   -5   25   12      0.31      0.00
   -4   25   12     -0.51      0.00
   -3   25   12     -0.04      0.00
   -2   25   12      0.72      0.00
   -1   25   12      0.58      0.00
    0   25   12     -0.14      0.00
    1   25   12     -0.22      0.00
    2   25   12     -0.24      0.00
    3   25   12     -0.42      0.00
   -6   26   12     -0.31      0.00
   -5   26   12     -0.91      0.00
   -4   26   12      0.47      0.00
   -3   26   12      0.81      0.00
   -2   26   12      0.97      0.00
   -1   26   12      0.18      0.00
    0   26   12     -0.39      0.00
    1   26   12     -0.89      0.00
    2   26   12     -1.17      0.00
   -3   27   12      0.21      0.00
   -2   27   12      1.18      0.00
   -1   27   12     -0.16      0.00
    1   27   12     -0.74      0.00
    1   28   12     -0.24      0.00
  -11    1   13      0.37      0.00
  -10    1   13     -0.37      0.00
   -9    1   13     -0.39      0.00
   -8    1   13      0.09      0.00
   -7    1   13      0.25      0.00
   -6    1   13      0.25      0.00
   -5    1   13      0.53      0.00
   -4    1   13     -1.18      0.00
   -3    1   13      0.59      0.00
   -2    1   13      0.96      0.00
   -1    1   13     -0.22      0.00
    0    1   13      4.03      0.00
    1    1   13      5.46      0.00
    2    1   13      1.41      0.00
    3    1   13     -0.26      0.00
    4    1   13     -0.11      0.00
    5    1   13     -1.11      0.00
    6    1   13     -0.07      0.00
    7    1   13     -0.44      0.00
    8    1   13      1.06      0.00
  -11    2   13     -0.32      0.00
  -10    2   13      0.53      0.00
   -9    2   13     -0.90      0.00
   -8    2   13     -0.91      0.00
   -7    2   13     -0.36      0.00
   -6    2   13     -0.17      0.00
   -5    2   13     -0.06      0.00
   -4    2   13      0.06      0.00
   -3    2   13      0.86      0.00
   -2    2   13     -0.23      0.00
   -1    2   13     -0.55      0.00
    0    2   13      0.22      0.00
    1    2   13      0.37      0.00
    2    2   13     -0.12      0.00
    3    2   13     -0.19      0.00
    4    2   13     -0.51      0.00
    5    2   13      0.06      0.00
    6    2   13      0.41      0.00
    7    2   13     -0.36      0.00
    8    2   13     -0.72      0.00
  -11    3   13      0.15      0.00
  -10    3   13     -0.10      0.00
   -9    3   13      0.16      0.00
   -8    3   13      0.47      0.00
   -7    3   13      0.39      0.00
   -6    3   13     -0.19      0.00
   -5    3   13     -0.12      0.00
   -4    3   13     -0.98      0.00
   -3    3   13      0.37      0.00
   -2    3   13     -0.50      0.00
   -1    3   13     -3.38      0.00
    0    3   13      0.36      0.00
    1    3   13      2.78      0.00
    2    3   13      0.27      0.00
    3    3   13     -0.73      0.00
    4    3   13     -0.21      0.00
    5    3   13     -0.44      0.00
    6    3   13      0.17      0.00
    7    3   13     -0.93      0.00
    8    3   13      0.01      0.00
  -11    4   13     -0.18      0.00
  -10    4   13      1.65      0.00
   -9    4   13     -0.46      0.00
   -8    4   13     -0.82      0.00
   -7    4   13     -0.59      0.00
   -6    4   13     -0.93      0.00
   -5    4   13     -0.23      0.00
   -4    4   13      0.31      0.00
   -3    4   13      0.91      0.00
   -2    4   13     -1.42      0.00
   -1    4   13     -2.21      0.00
    0    4   13     -0.33      0.00
    1    4   13      0.71      0.00
    2    4   13      0.52      0.00
    3    4   13      0.51      0.00
    4    4   13      0.06      0.00
    5    4   13      0.34      0.00
    6    4   13      0.16      0.00
    7    4   13     -0.73      0.00
    8    4   13     -0.84      0.00
  -11    5   13     -0.24      0.00
  -10    5   13     -0.20      0.00
   -9    5   13      0.27      0.00
   -8    5   13      0.12      0.00
   -7    5   13     -0.30      0.00
   -6    5   13     -0.74      0.00
   -5    5   13     -0.35      0.00
   -4    5   13     -0.40      0.00
   -3    5   13     -0.06      0.00
   -2    5   13     -1.79      0.00
   -1    5   13     -6.10      0.00
    0    5   13     -2.95      0.00
    1    5   13      0.23      0.00
    2    5   13     -0.46      0.00
    3    5   13     -0.41      0.00
    4    5   13     -0.18      0.00
    5    5   13     -0.24      0.00
    6    5   13      0.11      0.00
    7    5   13     -1.46      0.00
    8    5   13     -1.58      0.00
  -11    6   13     -0.03      0.00
  -10    6   13      2.12      0.00
   -9    6   13     -0.13      0.00
   -8    6   13     -0.63      0.00
   -7    6   13     -0.53      0.00
   -6    6   13     -1.27      0.00
   -5    6   13     -0.29      0.00
   -4    6   13      0.39      0.00
   -3    6   13      0.49      0.00
   -2    6   13     -1.99      0.00
   -1    6   13     -3.29      0.00
    0    6   13     -1.19      0.00
    1    6   13      0.23      0.00
    2    6   13      0.98      0.00
    3    6   13      0.89      0.00
    4    6   13      0.02      0.00
    5    6   13     -0.37      0.00
    6    6   13     -0.92      0.00
    7    6   13     -1.00      0.00
    8    6   13     -0.84      0.00
  -11    7   13     -1.01      0.00
  -10    7   13     -0.69      0.00
   -9    7   13      0.35      0.00
   -8    7   13     -0.23      0.00
   -7    7   13     -1.29      0.00
   -6    7   13     -1.21      0.00
   -5    7   13     -0.34      0.00
   -4    7   13      0.40      0.00
   -3    7   13      0.60      0.00
   -2    7   13     -0.05      0.00
   -1    7   13     -4.52      0.00
    0    7   13     -2.42      0.00
    1    7   13      0.20      0.00
    2    7   13      0.29      0.00
    3    7   13      1.12      0.00
    4    7   13      0.42      0.00
    5    7   13     -0.19      0.00
    6    7   13      0.67      0.00
    7    7   13     -0.40      0.00
    8    7   13     -1.40      0.00
  -11    8   13      0.00      0.00
  -10    8   13      2.29      0.00
   -9    8   13      0.36      0.00
   -8    8   13     -0.23      0.00
   -7    8   13      0.01      0.00
   -6    8   13     -0.57      0.00
   -5    8   13      0.13      0.00
   -4    8   13      1.08      0.00
   -3    8   13      1.51      0.00
   -2    8   13     -0.14      0.00
   -1    8   13     -2.28      0.00
    0    8   13     -1.10      0.00
    1    8   13     -0.44      0.00
    2    8   13      1.49      0.00
    3    8   13      1.28      0.00
    4    8   13     -0.24      0.00
    5    8   13     -0.97      0.00
    6    8   13     -1.62      0.00
    7    8   13     -1.17      0.00
    8    8   13     -1.53      0.00
  -11    9   13     -0.61      0.00
  -10    9   13     -0.24      0.00
   -9    9   13      0.93      0.00
   -8    9   13     -0.11      0.00
   -7    9   13     -1.63      0.00
   -6    9   13     -1.07      0.00
   -5    9   13     -0.15      0.00
   -4    9   13      1.10      0.00
   -3    9   13      1.82      0.00
   -2    9   13      2.55      0.00
   -1    9   13     -1.54      0.00
    0    9   13     -0.68      0.00
    1    9   13      0.84      0.00
    2    9   13      0.87      0.00
    3    9   13      1.76      0.00
    4    9   13      0.51      0.00
    5    9   13     -0.53      0.00
    6    9   13      1.03      0.00
    7    9   13      0.65      0.00
    8    9   13     -0.41      0.00
  -11   10   13     -0.65      0.00
  -10   10   13      2.02      0.00
   -9   10   13      0.72      0.00
   -8   10   13      0.19      0.00
   -7   10   13      0.56      0.00
   -6   10   13      0.29      0.00
   -5   10   13      0.04      0.00
   -4   10   13      1.26      0.00
   -3   10   13      2.25      0.00
   -2   10   13      1.19      0.00
   -1   10   13     -1.27      0.00
    0   10   13     -0.32      0.00
    1   10   13     -0.71      0.00
    2   10   13      1.64      0.00
    3   10   13      1.45      0.00
    4   10   13      0.01      0.00
    5   10   13     -0.06      0.00
    6   10   13     -0.65      0.00
    7   10   13     -0.49      0.00
    8   10   13     -1.44      0.00
  -11   11   13      1.08      0.00
  -10   11   13      0.93      0.00
   -9   11   13      1.35      0.00
   -8   11   13      0.19      0.00
   -7   11   13     -1.03      0.00
   -6   11   13     -0.44      0.00
   -5   11   13     -0.07      0.00
   -4   11   13      1.33      0.00
   -3   11   13      2.34      0.00
   -2   11   13      3.16      0.00
   -1   11   13     -0.42      0.00
    0   11   13     -0.34      0.00
    1   11   13      0.41      0.00
    2   11   13      0.58      0.00
    3   11   13      1.46      0.00
    4   11   13      0.59      0.00
    5   11   13     -0.58      0.00
    6   11   13      0.78      0.00
    7   11   13      0.57      0.00
    8   11   13      0.09      0.00
  -11   12   13     -1.02      0.00
  -10   12   13      1.26      0.00
   -9   12   13      0.16      0.00
   -8   12   13     -0.14      0.00
   -7   12   13      0.42      0.00
   -6   12   13      0.43      0.00
   -5   12   13     -0.76      0.00
   -4   12   13      0.67      0.00
   -3   12   13      1.70      0.00
   -2   12   13      0.65      0.00
   -1   12   13     -1.11      0.00
    0   12   13      0.50      0.00
    1   12   13     -0.60      0.00
    2   12   13      0.77      0.00
    3   12   13      0.63      0.00
    4   12   13     -0.05      0.00
    5   12   13      0.97      0.00
    6   12   13      0.63      0.00
    7   12   13      0.37      0.00
  -10   13   13      0.27      0.00
   -9   13   13      0.33      0.00
   -8   13   13      0.48      0.00
   -7   13   13      0.32      0.00
   -6   13   13      0.00      0.00
   -5   13   13     -0.67      0.00
   -4   13   13      0.62      0.00
   -3   13   13      1.88      0.00
   -2   13   13      2.38      0.00
   -1   13   13     -0.15      0.00
    0   13   13     -0.37      0.00
    1   13   13     -0.51      0.00
    2   13   13     -0.04      0.00
    3   13   13      1.33      0.00
    4   13   13      1.33      0.00
    5   13   13      0.16      0.00
    6   13   13      0.41      0.00
    7   13   13     -0.04      0.00
  -10   14   13      1.17      0.00
   -9   14   13      0.52      0.00
   -8   14   13      0.15      0.00
   -7   14   13     -0.01      0.00
   -6   14   13     -0.46      0.00
   -5   14   13     -1.99      0.00
   -4   14   13     -0.17      0.00
   -3   14   13      0.86      0.00
   -2   14   13     -0.03      0.00
   -1   14   13     -0.79      0.00
    0   14   13      0.85      0.00
    1   14   13     -0.33      0.00
    2   14   13     -0.06      0.00
    3   14   13     -0.06      0.00
    4   14   13     -0.53      0.00
    5   14   13      0.70      0.00
    6   14   13      0.44      0.00
    7   14   13     -0.24      0.00
   -9   15   13     -1.82      0.00
   -8   15   13     -0.11      0.00
   -7   15   13      1.05      0.00
   -6   15   13      0.18      0.00
   -5   15   13     -1.09      0.00
   -4   15   13     -0.34      0.00
   -3   15   13      0.72      0.00
   -2   15   13      1.10      0.00
   -1   15   13     -0.07      0.00
    0   15   13     -0.04      0.00
    1   15   13     -0.87      0.00
    2   15   13     -0.63      0.00
    3   15   13      0.75      0.00
    4   15   13      0.99      0.00
    5   15   13      0.39      0.00
    6   15   13      0.03      0.00
    7   15   13     -0.74      0.00
   -9   16   13      1.41      0.00
   -8   16   13      0.96      0.00
   -7   16   13      0.11      0.00
   -6   16   13     -0.91      0.00
   -5   16   13     -2.32      0.00
   -4   16   13     -0.40      0.00
   -3   16   13      0.86      0.00
   -2   16   13      0.50      0.00
   -1   16   13      0.05      0.00
    0   16   13      0.53      0.00
    1   16   13     -0.29      0.00
    2   16   13     -0.26      0.00
    3   16   13      0.05      0.00
    4   16   13     -0.96      0.00
    5   16   13     -0.16      0.00
    6   16   13     -0.39      0.00
    7   16   13     -1.26      0.00
   -9   17   13     -2.62      0.00
   -8   17   13     -0.49      0.00
   -7   17   13      1.30      0.00
   -6   17   13      0.71      0.00
   -5   17   13     -0.55      0.00
   -4   17   13     -0.46      0.00
   -3   17   13     -0.08      0.00
   -2   17   13      0.15      0.00
   -1   17   13     -0.28      0.00
    0   17   13      0.25      0.00
    1   17   13      0.02      0.00
    2   17   13     -0.03      0.00
    3   17   13      0.31      0.00
    4   17   13     -0.46      0.00
    5   17   13     -0.29      0.00
    6   17   13      0.13      0.00
   -9   18   13      1.48      0.00
   -8   18   13      1.15      0.00
   -7   18   13      0.86      0.00
   -6   18   13      0.02      0.00
   -5   18   13     -1.04      0.00
   -4   18   13      0.59      0.00
   -3   18   13      2.05      0.00
   -2   18   13      2.05      0.00
   -1   18   13      1.17      0.00
    0   18   13      0.49      0.00
    1   18   13     -0.26      0.00
    2   18   13     -0.27      0.00
    3   18   13      0.27      0.00
    4   18   13     -1.07      0.00
    5   18   13     -0.44      0.00
    6   18   13     -0.50      0.00
   -8   19   13      0.27      0.00
   -7   19   13      1.39      0.00
   -6   19   13      0.93      0.00
   -5   19   13     -0.37      0.00
   -4   19   13     -0.38      0.00
   -3   19   13     -0.51      0.00
   -2   19   13     -0.19      0.00
   -1   19   13     -0.31      0.00
    0   19   13      0.04      0.00
    1   19   13      0.67      0.00
    2   19   13      0.65      0.00
    3   19   13      0.24      0.00
    4   19   13     -1.22      0.00
    5   19   13     -1.06      0.00
    6   19   13      0.15      0.00
   -8   20   13      0.99      0.00
   -7   20   13      1.21      0.00
   -6   20   13      0.20      0.00
   -5   20   13     -0.84      0.00
   -4   20   13      0.26      0.00
   -3   20   13      1.40      0.00
   -2   20   13      1.52      0.00
   -1   20   13      0.76      0.00
    0   20   13      0.58      0.00
    1   20   13     -0.14      0.00
    2   20   13     -0.45      0.00
    3   20   13      0.03      0.00
    4   20   13     -1.07      0.00
    5   20   13     -0.34      0.00
   -8   21   13      0.44      0.00
   -7   21   13      0.35      0.00
   -6   21   13      0.48      0.00
   -5   21   13     -0.50      0.00
   -4   21   13     -0.29      0.00
   -3   21   13     -0.92      0.00
   -2   21   13     -0.09      0.00
   -1   21   13      0.64      0.00
    0   21   13      0.15      0.00
    1   21   13      0.32      0.00
    2   21   13     -0.23      0.00
    3   21   13     -0.54      0.00
    4   21   13     -0.77      0.00
    5   21   13     -0.87      0.00
   -7   22   13      0.41      0.00
   -6   22   13     -0.87      0.00
   -5   22   13     -1.45      0.00
   -4   22   13     -0.58      0.00
   -3   22   13     -0.27      0.00
   -2   22   13     -0.11      0.00
   -1   22   13     -0.50      0.00
    0   22   13      0.26      0.00
    1   22   13     -0.32      0.00
    2   22   13     -0.57      0.00
    3   22   13     -0.14      0.00
    4   22   13     -0.76      0.00
   -7   23   13     -0.59      0.00
   -6   23   13      0.87      0.00
   -5   23   13      0.36      0.00
   -4   23   13      0.30      0.00
   -3   23   13     -0.98      0.00
   -2   23   13      0.11      0.00
   -1   23   13      1.50      0.00
    0   23   13      0.62      0.00
    1   23   13      0.39      0.00
    2   23   13     -0.73      0.00
    3   23   13     -1.31      0.00
   -6   24   13     -1.13      0.00
   -5   24   13     -0.75      0.00
   -4   24   13      0.23      0.00
   -3   24   13     -0.12      0.00
   -2   24   13      0.22      0.00
   -1   24   13     -0.26      0.00
    0   24   13      0.15      0.00
    1   24   13     -0.54      0.00
    2   24   13     -0.34      0.00
    3   24   13      0.03      0.00
   -6   25   13      1.26      0.00
   -4   25   13      0.14      0.00
   -3   25   13     -1.03      0.00
   -2   25   13     -0.19      0.00
   -1   25   13      0.57      0.00
    0   25   13      0.05      0.00
    1   25   13      0.66      0.00
    2   25   13      0.11      0.00
    0   26   13      0.66      0.00
    1   26   13     -0.18      0.00
    1   27   13      0.44      0.00
  -10    0   14      0.30      0.00
   -9    0   14     -0.08      0.00
   -8    0   14     -0.28      0.00
   -7    0   14     -0.23      0.00
   -6    0   14     -0.67      0.00
   -5    0   14     -0.64      0.00
   -4    0   14      0.74      0.00
   -3    0   14     -0.56      0.00
   -2    0   14      0.89      0.00
   -1    0   14     -1.33      0.00
    0    0   14     -4.95      0.00
    1    0   14     -2.68      0.00
    2    0   14      0.48      0.00
    3    0   14     -0.09      0.00
    4    0   14      0.05      0.00
    5    0   14      0.83      0.00
    6    0   14      0.16      0.00
    7    0   14     -0.14      0.00
  -11    1   14     -0.14      0.00
  -10    1   14      0.08      0.00
   -9    1   14      1.00      0.00
   -8    1   14      0.59      0.00
   -7    1   14      0.23      0.00
   -6    1   14     -0.36      0.00
   -5    1   14     -0.20      0.00
   -4    1   14     -0.19      0.00
   -3    1   14     -0.19      0.00
   -2    1   14      0.09      0.00
   -1    1   14     -0.67      0.00
    0    1   14     -0.87      0.00
    1    1   14     -0.63      0.00
    2    1   14     -0.34      0.00
    3    1   14     -0.22      0.00
    4    1   14      0.17      0.00
    5    1   14     -0.32      0.00
    6    1   14      0.02      0.00
    7    1   14     -0.06      0.00
    8    1   14      0.12      0.00
  -11    2   14      0.11      0.00
  -10    2   14      0.34      0.00
   -9    2   14      0.02      0.00
   -8    2   14     -0.41      0.00
   -7    2   14     -0.52      0.00
   -6    2   14     -0.52      0.00
   -5    2   14     -0.22      0.00
   -4    2   14      0.85      0.00
   -3    2   14     -0.49      0.00
   -2    2   14      1.13      0.00
   -1    2   14     -0.53      0.00
    0    2   14     -4.09      0.00
    1    2   14     -2.17      0.00
    2    2   14      0.74      0.00
    3    2   14      0.36      0.00
    4    2   14      0.24      0.00
    5    2   14      0.40      0.00
    6    2   14     -0.23      0.00
    7    2   14     -0.16      0.00
    8    2   14     -1.44      0.00
  -11    3   14     -0.49      0.00
  -10    3   14     -0.42      0.00
   -9    3   14      1.54      0.00
   -8    3   14      0.67      0.00
   -7    3   14      0.37      0.00
   -6    3   14     -0.35      0.00
   -5    3   14     -0.33      0.00
   -4    3   14     -0.65      0.00
   -3    3   14     -0.69      0.00
   -2    3   14      0.59      0.00
   -1    3   14     -0.83      0.00
    0    3   14     -1.64      0.00
    1    3   14     -1.31      0.00
    2    3   14     -0.71      0.00
    3    3   14     -0.39      0.00
    4    3   14      0.19      0.00
    5    3   14     -0.77      0.00
    6    3   14      0.33      0.00
    7    3   14      0.10      0.00
    8    3   14      0.02      0.00
  -11    4   14     -0.23      0.00
  -10    4   14      0.10      0.00
   -9    4   14      0.06      0.00
   -8    4   14     -0.18      0.00
   -7    4   14     -0.28      0.00
   -6    4   14     -0.01      0.00
   -5    4   14      0.27      0.00
   -4    4   14      0.78      0.00
   -3    4   14      0.11      0.00
   -2    4   14      2.48      0.00
   -1    4   14      1.97      0.00
    0    4   14     -1.83      0.00
    1    4   14     -0.98      0.00
    2    4   14      0.92      0.00
    3    4   14      0.71      0.00
    4    4   14      0.30      0.00
    5    4   14     -0.22      0.00
    6    4   14     -0.45      0.00
    7    4   14      0.39      0.00
  -11    5   14     -0.70      0.00
  -10    5   14     -1.12      0.00
   -9    5   14      1.12      0.00
   -8    5   14      0.16      0.00
   -7    5   14      0.49      0.00
   -6    5   14      0.42      0.00
   -5    5   14      0.06      0.00
   -4    5   14     -0.54      0.00
   -3    5   14     -0.28      0.00
   -2    5   14      1.99      0.00
   -1    5   14      1.14      0.00
    0    5   14     -0.34      0.00
    1    5   14     -0.60      0.00
    2    5   14     -0.47      0.00
    3    5   14      0.36      0.00
    4    5   14      0.56      0.00
    5    5   14     -0.15      0.00
    6    5   14      1.23      0.00
    7    5   14      1.06      0.00
  -11    6   14      0.11      0.00
  -10    6   14     -0.10      0.00
   -9    6   14      0.00      0.00
   -8    6   14      0.72      0.00
   -7    6   14      1.17      0.00
   -6    6   14      0.81      0.00
   -5    6   14      0.35      0.00
   -4    6   14      0.43      0.00
   -3    6   14      0.76      0.00
   -2    6   14      3.50      0.00
   -1    6   14      3.98      0.00
    0    6   14     -0.11      0.00
    1    6   14     -0.28      0.00
    2    6   14      0.18      0.00
    3    6   14     -0.20      0.00
    4    6   14     -0.13      0.00
    5    6   14     -0.41      0.00
    6    6   14     -0.45      0.00
    7    6   14      0.54      0.00
  -11    7   14     -0.72      0.00
  -10    7   14     -1.35      0.00
   -9    7   14      1.02      0.00
   -8    7   14      0.19      0.00
   -7    7   14      0.52      0.00
   -6    7   14      0.72      0.00
   -5    7   14      0.23      0.00
   -4    7   14     -0.33      0.00
   -3    7   14      0.15      0.00
   -2    7   14      2.41      0.00
   -1    7   14      2.47      0.00
    0    7   14      0.99      0.00
    1    7   14      0.25      0.00
    2    7   14     -0.87      0.00
    3    7   14      0.79      0.00
    4    7   14      0.73      0.00
    5    7   14      0.76      0.00
    6    7   14      1.45      0.00
    7    7   14      1.69      0.00
  -11    8   14      0.57      0.00
  -10    8   14     -0.47      0.00
   -9    8   14     -0.29      0.00
   -8    8   14      1.30      0.00
   -7    8   14      2.19      0.00
   -6    8   14      0.82      0.00
   -5    8   14     -0.27      0.00
   -4    8   14     -0.76      0.00
   -3    8   14     -0.60      0.00
   -2    8   14      1.40      0.00
   -1    8   14      3.03      0.00
    0    8   14     -0.13      0.00
    1    8   14     -0.41      0.00
    2    8   14     -0.83      0.00
    3    8   14     -1.13      0.00
    4    8   14      0.05      0.00
    5    8   14      0.32      0.00
    6    8   14     -0.42      0.00
    7    8   14      0.02      0.00
  -11    9   14     -0.35      0.00
  -10    9   14     -1.82      0.00
   -9    9   14      0.45      0.00
   -8    9   14      0.03      0.00
   -7    9   14      0.09      0.00
   -6    9   14      0.25      0.00
   -5    9   14      0.13      0.00
   -4    9   14     -0.67      0.00
   -3    9   14     -0.31      0.00
   -2    9   14      1.23      0.00
   -1    9   14      1.74      0.00
    0    9   14      0.74      0.00
    1    9   14      0.11      0.00
    2    9   14     -2.05      0.00
    3    9   14      0.25      0.00
    4    9   14     -0.04      0.00
    5    9   14      0.38      0.00
    6    9   14      0.10      0.00
    7    9   14      0.94      0.00
  -10   10   14     -1.76      0.00
   -9   10   14     -1.08      0.00
   -8   10   14      0.78      0.00
   -7   10   14      1.61      0.00
   -6   10   14     -0.16      0.00
   -5   10   14     -1.16      0.00
   -4   10   14     -2.05      0.00
   -3   10   14     -2.50      0.00
   -2   10   14     -1.36      0.00
   -1   10   14      1.24      0.00
    0   10   14     -0.48      0.00
    1   10   14     -0.59      0.00
    2   10   14     -1.18      0.00
    3   10   14     -1.13      0.00
    4   10   14      0.67      0.00
    5   10   14      1.11      0.00
    6   10   14     -0.36      0.00
    7   10   14     -0.06      0.00
  -10   11   14     -2.42      0.00
   -9   11   14      0.02      0.00
   -8   11   14      0.12      0.00
   -7   11   14     -0.11      0.00
   -6   11   14     -0.26      0.00
   -5   11   14      0.07      0.00
   -4   11   14     -1.19      0.00
   -3   11   14     -0.53      0.00
   -2   11   14      0.74      0.00
   -1   11   14      0.94      0.00
    0   11   14      0.06      0.00
    1   11   14     -0.01      0.00
    2   11   14     -1.84      0.00
    3   11   14      0.54      0.00
    4   11   14     -0.26      0.00
    5   11   14     -0.46      0.00
    6   11   14     -1.11      0.00
    7   11   14     -0.07      0.00
  -10   12   14     -1.67      0.00
   -9   12   14     -0.81      0.00
   -8   12   14     -0.21      0.00
   -7   12   14      0.19      0.00
   -6   12   14     -0.59      0.00
   -5   12   14     -0.90      0.00
   -4   12   14     -1.89      0.00
   -3   12   14     -2.48      0.00
   -2   12   14     -1.67      0.00
   -1   12   14      0.68      0.00
    0   12   14     -0.28      0.00
    1   12   14     -0.37      0.00
    2   12   14     -0.98      0.00
    3   12   14     -1.24      0.00
    4   12   14     -0.14      0.00
    5   12   14      0.33      0.00
    6   12   14     -0.76      0.00
    7   12   14     -0.19      0.00
  -10   13   14     -2.97      0.00
   -9   13   14     -0.61      0.00
   -8   13   14     -0.16      0.00
   -7   13   14      0.05      0.00
   -6   13   14     -0.02      0.00
   -5   13   14      0.28      0.00
   -4   13   14     -1.76      0.00
   -3   13   14     -0.71      0.00
   -2   13   14      0.69      0.00
   -1   13   14      0.49      0.00
    0   13   14     -0.17      0.00
    1   13   14      0.30      0.00
    2   13   14     -0.63      0.00
    3   13   14      0.80      0.00
    4   13   14     -0.19      0.00
    5   13   14     -1.18      0.00
    6   13   14     -1.13      0.00
    7   13   14     -0.27      0.00
   -9   14   14      0.95      0.00
   -8   14   14     -0.59      0.00
   -7   14   14     -0.64      0.00
   -6   14   14      0.08      0.00
   -5   14   14      0.11      0.00
   -4   14   14     -0.89      0.00
   -3   14   14     -1.27      0.00
   -2   14   14     -0.44      0.00
   -1   14   14      0.67      0.00
    0   14   14     -0.01      0.00
    1   14   14      0.24      0.00
    2   14   14     -0.30      0.00
    3   14   14     -1.16      0.00
    4   14   14     -1.33      0.00
    5   14   14     -0.81      0.00
    6   14   14     -0.61      0.00
   -9   15   14     -1.62      0.00
   -8   15   14     -1.15      0.00
   -7   15   14      0.31      0.00
   -6   15   14      1.09      0.00
   -5   15   14      1.20      0.00
   -4   15   14     -1.46      0.00
   -3   15   14     -0.72      0.00
   -2   15   14      0.29      0.00
   -1   15   14     -0.04      0.00
    0   15   14      0.05      0.00
    1   15   14      0.76      0.00
    2   15   14      0.16      0.00
    3   15   14     -0.02      0.00
    4   15   14     -0.33      0.00
    5   15   14     -1.50      0.00
    6   15   14     -0.25      0.00
   -9   16   14      1.83      0.00
   -8   16   14     -0.52      0.00
   -7   16   14     -0.61      0.00
   -6   16   14      0.74      0.00
   -5   16   14      0.76      0.00
   -4   16   14      0.19      0.00
   -3   16   14      0.22      0.00
   -2   16   14      0.86      0.00
   -1   16   14      0.80      0.00
    0   16   14      0.05      0.00
    1   16   14      0.40      0.00
    2   16   14      0.21      0.00
    3   16   14     -0.05      0.00
    4   16   14     -0.42      0.00
    5   16   14     -0.54      0.00
    6   16   14      0.15      0.00
   -9   17   14     -1.41      0.00
   -8   17   14     -1.06      0.00
   -7   17   14      0.47      0.00
   -6   17   14      1.40      0.00
   -5   17   14      1.26      0.00
   -4   17   14     -1.33      0.00
   -3   17   14     -1.15      0.00
   -2   17   14     -0.68      0.00
   -1   17   14     -0.89      0.00
    0   17   14     -0.23      0.00
    1   17   14      0.51      0.00
    2   17   14      0.13      0.00
    3   17   14     -0.77      0.00
    4   17   14     -0.06      0.00
    5   17   14     -1.25      0.00
   -9   18   14      1.21      0.00
   -8   18   14     -0.62      0.00
   -7   18   14     -0.74      0.00
   -6   18   14      0.19      0.00
   -5   18   14      0.44      0.00
   -4   18   14      0.41      0.00
   -3   18   14      0.69      0.00
   -2   18   14      0.54      0.00
   -1   18   14      0.36      0.00
    0   18   14     -0.29      0.00
    1   18   14     -0.45      0.00
    2   18   14     -0.46      0.00
    3   18   14      0.52      0.00
    4   18   14      1.30      0.00
    5   18   14      0.48      0.00
   -8   19   14     -0.79      0.00
   -7   19   14     -0.44      0.00
   -6   19   14      0.43      0.00
   -5   19   14      0.46      0.00
   -4   19   14     -1.55      0.00
   -3   19   14     -1.57      0.00
   -2   19   14     -1.12      0.00
   -1   19   14     -1.14      0.00
    0   19   14     -0.92      0.00
    1   19   14     -0.26      0.00
    2   19   14     -0.23      0.00
    3   19   14     -0.63      0.00
    4   19   14      0.60      0.00
    5   19   14     -0.71      0.00
   -7   20   14     -0.79      0.00
   -6   20   14     -0.56      0.00
   -5   20   14      0.06      0.00
   -4   20   14      0.00      0.00
   -3   20   14      0.41      0.00
   -2   20   14     -1.13      0.00
   -1   20   14     -0.76      0.00
    0   20   14     -0.74      0.00
    1   20   14     -0.95      0.00
    2   20   14     -0.86      0.00
    3   20   14     -0.14      0.00
    4   20   14      1.25      0.00
   -7   21   14     -0.96      0.00
   -6   21   14      0.71      0.00
   -5   21   14      1.03      0.00
   -4   21   14     -0.39      0.00
   -3   21   14     -0.43      0.00
   -2   21   14     -0.15      0.00
   -1   21   14     -0.20      0.00
    0   21   14     -0.88      0.00
    1   21   14     -0.03      0.00
    2   21   14      0.07      0.00
    3   21   14      0.13      0.00
   -7   22   14     -0.29      0.00
   -6   22   14     -0.73      0.00
   -5   22   14      0.10      0.00
   -4   22   14      0.05      0.00
   -3   22   14      1.11      0.00
   -2   22   14     -1.58      0.00
   -1   22   14     -1.10      0.00
    0   22   14     -0.74      0.00
    1   22   14     -0.42      0.00
    2   22   14      0.24      0.00
    3   22   14     -0.33      0.00
   -7   23   14     -0.05      0.00
   -6   23   14      1.60      0.00
   -5   23   14      1.16      0.00
   -4   23   14      0.20      0.00
   -3   23   14      0.20      0.00
   -2   23   14      0.03      0.00
   -1   23   14      0.27      0.00
    0   23   14     -0.52      0.00
    1   23   14      0.75      0.00
    2   23   14      0.39      0.00
   -4   24   14     -0.08      0.00
   -3   24   14      1.43      0.00
   -2   24   14     -0.97      0.00
   -1   24   14     -0.25      0.00
    0   24   14     -0.15      0.00
    1   24   14     -0.01      0.00
    2   24   14      0.98      0.00
    0   25   14     -0.19      0.00
    1   25   14      0.92      0.00
    1   26   14     -0.13      0.00
  -10    1   15      0.31      0.00
   -9    1   15      0.66      0.00
   -8    1   15      0.49      0.00
   -7    1   15      0.21      0.00
   -6    1   15      0.64      0.00
   -5    1   15     -0.39      0.00
   -4    1   15     -0.65      0.00
   -3    1   15     -0.41      0.00
   -2    1   15     -0.66      0.00
   -1    1   15      2.53      0.00
    0    1   15      2.81      0.00
    1    1   15     -0.68      0.00
    2    1   15     -1.71      0.00
    3    1   15     -0.11      0.00
    4    1   15     -0.60      0.00
    5    1   15      0.12      0.00
    6    1   15      0.39      0.00
    7    1   15      1.13      0.00
  -10    2   15     -1.22      0.00
   -9    2   15     -1.02      0.00
   -8    2   15     -0.46      0.00
   -7    2   15      0.25      0.00
   -6    2   15      0.99      0.00
   -5    2   15      0.60      0.00
   -4    2   15      0.44      0.00
   -3    2   15     -0.50      0.00
   -2    2   15     -0.15      0.00
   -1    2   15      1.10      0.00
    0    2   15      1.11      0.00
    1    2   15      0.61      0.00
    2    2   15      0.60      0.00
    3    2   15      0.23      0.00
    4    2   15      0.52      0.00
    5    2   15      0.53      0.00
    6    2   15     -0.54      0.00
    7    2   15      0.40      0.00
  -10    3   15     -0.36      0.00
   -9    3   15      0.12      0.00
   -8    3   15      0.32      0.00
   -7    3   15      0.75      0.00
   -6    3   15      0.89      0.00
   -5    3   15     -0.33      0.00
   -4    3   15     -0.89      0.00
   -3    3   15     -0.68      0.00
   -2    3   15     -1.00      0.00
   -1    3   15      2.12      0.00
    0    3   15      2.79      0.00
    1    3   15     -0.25      0.00
    2    3   15     -1.24      0.00
    3    3   15     -0.18      0.00
    4    3   15     -0.30      0.00
    5    3   15      0.68      0.00
    6    3   15      1.03      0.00
    7    3   15      1.15      0.00
  -10    4   15     -1.52      0.00
   -9    4   15     -0.92      0.00
   -8    4   15     -0.11      0.00
   -7    4   15      0.58      0.00
   -6    4   15      0.82      0.00
   -5    4   15      0.26      0.00
   -4    4   15      0.66      0.00
   -3    4   15     -0.12      0.00
   -2    4   15     -0.14      0.00
   -1    4   15      1.31      0.00
    0    4   15      1.42      0.00
    1    4   15      0.70      0.00
    2    4   15      0.37      0.00
    3    4   15     -0.70      0.00
    4    4   15      0.44      0.00
    5    4   15      0.51      0.00
    6    4   15     -1.14      0.00
    7    4   15      0.03      0.00
  -10    5   15     -0.18      0.00
   -9    5   15      0.10      0.00
   -8    5   15     -0.31      0.00
   -7    5   15      0.21      0.00
   -6    5   15      0.41      0.00
   -5    5   15     -0.09      0.00
   -4    5   15     -0.65      0.00
   -3    5   15     -1.16      0.00
   -2    5   15     -2.44      0.00
   -1    5   15      0.27      0.00
    0    5   15      1.64      0.00
    1    5   15     -0.38      0.00
    2    5   15     -0.94      0.00
    3    5   15     -0.21      0.00
    4    5   15      0.06      0.00
    5    5   15      0.74      0.00
    6    5   15      0.98      0.00
    7    5   15      0.59      0.00
  -10    6   15     -1.40      0.00
   -9    6   15     -1.06      0.00
   -8    6   15     -0.40      0.00
   -7    6   15      0.29      0.00
   -6    6   15     -0.04      0.00
   -5    6   15     -0.46      0.00
   -4    6   15      0.01      0.00
   -3    6   15     -0.69      0.00
   -2    6   15     -1.50      0.00
   -1    6   15     -0.30      0.00
    0    6   15      0.40      0.00
    1    6   15      0.29      0.00
    2    6   15     -0.12      0.00
    3    6   15     -1.96      0.00
    4    6   15      0.04      0.00
    5    6   15      0.02      0.00
    6    6   15     -1.30      0.00
    7    6   15     -1.13      0.00
  -10    7   15      0.19      0.00
   -9    7   15     -0.36      0.00
   -8    7   15     -1.59      0.00
   -7    7   15     -1.17      0.00
   -6    7   15     -0.45      0.00
   -5    7   15      0.08      0.00
   -4    7   15      0.06      0.00
   -3    7   15     -0.73      0.00
   -2    7   15     -2.94      0.00
   -1    7   15     -1.22      0.00
    0    7   15      0.34      0.00
    1    7   15     -0.58      0.00
    2    7   15     -0.59      0.00
    3    7   15     -0.13      0.00
    4    7   15     -0.31      0.00
    5    7   15     -0.30      0.00
    6    7   15      0.19      0.00
  -10    8   15     -0.84      0.00
   -9    8   15     -1.09      0.00
   -8    8   15     -0.80      0.00
   -7    8   15     -0.10      0.00
   -6    8   15     -0.70      0.00
   -5    8   15     -0.79      0.00
   -4    8   15     -0.56      0.00
   -3    8   15     -1.36      0.00
   -2    8   15     -2.35      0.00
   -1    8   15     -1.58      0.00
    0    8   15     -0.52      0.00
    1    8   15      0.37      0.00
    2    8   15      0.55      0.00
    3    8   15     -1.44      0.00
    4    8   15      0.66      0.00
    5    8   15      0.35      0.00
    6    8   15      0.16      0.00
  -10    9   15      1.06      0.00
   -9    9   15     -0.74      0.00
   -8    9   15     -1.86      0.00
   -7    9   15     -1.17      0.00
   -6    9   15      0.00      0.00
   -5    9   15      0.73      0.00
   -4    9   15      1.20      0.00
   -3    9   15      1.15      0.00
   -2    9   15     -1.11      0.00
   -1    9   15     -0.82      0.00
    0    9   15      0.19      0.00
    1    9   15      0.01      0.00
    2    9   15      0.22      0.00
    3    9   15      0.17      0.00
    4    9   15     -1.08      0.00
    5    9   15     -1.20      0.00
    6    9   15     -0.04      0.00
  -10   10   15      0.56      0.00
   -9   10   15     -0.44      0.00
   -8   10   15     -0.42      0.00
   -7   10   15      0.15      0.00
   -6   10   15     -0.44      0.00
   -5   10   15     -0.31      0.00
   -4   10   15     -0.06      0.00
   -3   10   15     -1.00      0.00
   -2   10   15     -1.48      0.00
   -1   10   15     -1.22      0.00
    0   10   15     -0.47      0.00
    1   10   15      0.67      0.00
    2   10   15      0.99      0.00
    3   10   15     -0.84      0.00
    4   10   15      0.73      0.00
    5   10   15      0.49      0.00
    6   10   15      1.36      0.00
  -10   11   15      1.96      0.00
   -9   11   15     -0.50      0.00
   -8   11   15     -0.65      0.00
   -7   11   15     -0.02      0.00
   -6   11   15      0.81      0.00
   -5   11   15      0.92      0.00
   -4   11   15      1.14      0.00
   -3   11   15      1.74      0.00
   -2   11   15      0.05      0.00
   -1   11   15     -0.26      0.00
    0   11   15      0.47      0.00
    1   11   15      0.64      0.00
    2   11   15      0.61      0.00
    3   11   15      0.49      0.00
    4   11   15     -1.03      0.00
    5   11   15     -0.74      0.00
    6   11   15      0.66      0.00
   -9   12   15      0.29      0.00
   -8   12   15      0.18      0.00
   -7   12   15      0.52      0.00
   -6   12   15      0.43      0.00
   -5   12   15      0.72      0.00
   -4   12   15      1.07      0.00
   -3   12   15     -0.46      0.00
   -2   12   15     -0.49      0.00
   -1   12   15     -0.40      0.00
    0   12   15     -0.04      0.00
    1   12   15      0.47      0.00
    2   12   15      0.34      0.00
    3   12   15     -1.12      0.00
    4   12   15     -0.08      0.00
    5   12   15      0.40      0.00
    6   12   15      1.22      0.00
   -9   13   15     -0.90      0.00
   -8   13   15      0.41      0.00
   -7   13   15      0.36      0.00
   -6   13   15      0.52      0.00
   -5   13   15      0.44      0.00
   -4   13   15      0.37      0.00
   -3   13   15      0.87      0.00
   -2   13   15     -0.39      0.00
   -1   13   15     -0.25      0.00
    0   13   15      0.47      0.00
    1   13   15      0.64      0.00
    2   13   15      0.22      0.00
    3   13   15      0.81      0.00
    4   13   15      0.14      0.00
    5   13   15      0.28      0.00
    6   13   15      0.88      0.00
   -9   14   15      1.07      0.00
   -8   14   15      0.96      0.00
   -7   14   15      0.27      0.00
   -6   14   15      0.39      0.00
   -5   14   15      0.92      0.00
   -4   14   15      1.80      0.00
   -3   14   15     -0.10      0.00
   -2   14   15      0.05      0.00
   -1   14   15      0.01      0.00
    0   14   15     -0.14      0.00
    1   14   15     -0.38      0.00
    2   14   15      0.00      0.00
    3   14   15     -0.22      0.00
    4   14   15      0.44      0.00
    5   14   15      1.37      0.00
    6   14   15      0.74      0.00
   -9   15   15     -0.81      0.00
   -8   15   15      1.21      0.00
   -7   15   15      0.09      0.00
   -6   15   15     -0.30      0.00
   -5   15   15     -0.02      0.00
   -4   15   15     -0.18      0.00
   -3   15   15     -0.20      0.00
   -2   15   15     -1.25      0.00
   -1   15   15     -0.58      0.00
    0   15   15     -0.26      0.00
    1   15   15     -0.10      0.00
    2   15   15     -0.70      0.00
    3   15   15      0.31      0.00
    4   15   15      0.80      0.00
    5   15   15      0.58      0.00
   -9   16   15      1.19      0.00
   -8   16   15      0.84      0.00
   -7   16   15     -1.04      0.00
   -6   16   15     -0.98      0.00
   -5   16   15     -0.19      0.00
   -4   16   15      1.39      0.00
   -3   16   15     -0.27      0.00
   -2   16   15      0.17      0.00
   -1   16   15      0.11      0.00
    0   16   15     -0.40      0.00
    1   16   15     -1.22      0.00
    2   16   15      0.16      0.00
    3   16   15      1.13      0.00
    4   16   15      1.36      0.00
    5   16   15      2.18      0.00
   -9   17   15      0.11      0.00
   -8   17   15      1.42      0.00
   -7   17   15     -0.20      0.00
   -6   17   15     -0.78      0.00
   -5   17   15     -0.56      0.00
   -4   17   15     -1.04      0.00
   -3   17   15     -1.18      0.00
   -2   17   15     -1.43      0.00
   -1   17   15     -0.59      0.00
    0   17   15     -0.75      0.00
    1   17   15     -0.32      0.00
    2   17   15     -1.02      0.00
    3   17   15     -0.98      0.00
    4   17   15     -0.21      0.00
   -8   18   15      0.06      0.00
   -7   18   15     -1.50      0.00
   -6   18   15     -1.38      0.00
   -5   18   15     -0.68      0.00
   -4   18   15      0.87      0.00
   -3   18   15     -0.61      0.00
   -2   18   15      0.08      0.00
   -1   18   15      0.33      0.00
    0   18   15      0.34      0.00
    1   18   15     -0.85      0.00
    2   18   15      0.36      0.00
    3   18   15      0.89      0.00
    4   18   15      0.79      0.00
   -7   19   15     -0.02      0.00
   -6   19   15     -0.30      0.00
   -5   19   15     -0.21      0.00
   -4   19   15     -0.87      0.00
   -3   19   15     -0.55      0.00
   -2   19   15      0.34      0.00
   -1   19   15      0.57      0.00
    0   19   15      0.41      0.00
    1   19   15      0.98      0.00
    2   19   15      0.60      0.00
    3   19   15     -0.56      0.00
   -7   20   15     -0.12      0.00
   -6   20   15     -0.74      0.00
   -5   20   15     -0.47      0.00
   -4   20   15      0.58      0.00
   -3   20   15     -0.60      0.00
   -2   20   15      0.21      0.00
   -1   20   15      0.74      0.00
    0   20   15      1.45      0.00
    1   20   15     -0.13      0.00
    2   20   15      0.27      0.00
    3   20   15     -0.41      0.00
   -7   21   15      0.66      0.00
   -6   21   15      0.29      0.00
   -5   21   15      0.33      0.00
   -4   21   15     -0.46      0.00
   -3   21   15      0.16      0.00
   -2   21   15      1.77      0.00
   -1   21   15      1.09      0.00
    0   21   15      1.39      0.00
    1   21   15      1.31      0.00
    2   21   15      1.58      0.00
   -7   22   15      0.42      0.00
   -6   22   15     -1.10      0.00
   -4   22   15     -0.16      0.00
   -3   22   15     -0.61      0.00
   -2   22   15      0.28      0.00
   -1   22   15      0.95      0.00
    0   22   15      1.69      0.00
    1   22   15     -0.27      0.00
    2   22   15      0.11      0.00
   -2   23   15      1.42      0.00
    0   23   15      1.03      0.00
    1   23   15     -0.16      0.00
    0   24   15      0.89      0.00
    1   24   15     -0.72      0.00
  -10    0   16     -1.23      0.00
   -9    0   16     -0.49      0.00
   -8    0   16     -0.62      0.00
   -7    0   16      0.00      0.00
   -6    0   16     -0.36      0.00
   -5    0   16      0.94      0.00
   -4    0   16     -0.12      0.00
   -3    0   16      0.31      0.00
   -2    0   16     -1.21      0.00
   -1    0   16     -2.35      0.00
    0    0   16     -0.07      0.00
    1    0   16      2.51      0.00
    2    0   16      1.40      0.00
    3    0   16      0.69      0.00
    4    0   16      0.97      0.00
    5    0   16     -0.58      0.00
    6    0   16     -0.83      0.00
  -10    1   16      0.69      0.00
   -9    1   16     -0.33      0.00
   -8    1   16     -0.03      0.00
   -7    1   16     -0.25      0.00
   -6    1   16     -0.30      0.00
   -5    1   16     -0.27      0.00
   -4    1   16      0.09      0.00
   -3    1   16      0.45      0.00
   -2    1   16     -0.13      0.00
   -1    1   16     -0.24      0.00
    0    1   16     -0.14      0.00
    1    1   16      0.20      0.00
    2    1   16      0.13      0.00
    3    1   16      0.10      0.00
    4    1   16     -0.39      0.00
    5    1   16      0.11      0.00
    6    1   16      0.25      0.00
  -10    2   16     -0.75      0.00
   -9    2   16     -0.35      0.00
   -8    2   16     -0.51      0.00
   -7    2   16     -0.50      0.00
   -6    2   16     -0.83      0.00
   -5    2   16      0.75      0.00
   -4    2   16      0.38      0.00
   -3    2   16      0.69      0.00
   -2    2   16     -0.85      0.00
   -1    2   16     -2.41      0.00
    0    2   16     -0.31      0.00
    1    2   16      2.04      0.00
    2    2   16      0.85      0.00
    3    2   16      0.28      0.00
    4    2   16      0.52      0.00
    5    2   16     -0.81      0.00
    6    2   16     -1.14      0.00
  -10    3   16      1.97      0.00
   -9    3   16     -0.67      0.00
   -8    3   16     -0.34      0.00
   -7    3   16     -1.12      0.00
   -6    3   16     -0.56      0.00
   -5    3   16     -0.17      0.00
   -4    3   16      0.10      0.00
   -3    3   16      0.42      0.00
   -2    3   16     -0.98      0.00
   -1    3   16     -1.22      0.00
    0    3   16     -0.84      0.00
    1    3   16     -0.06      0.00
    2    3   16      0.13      0.00
    3    3   16      0.42      0.00
    4    3   16     -1.14      0.00
    5    3   16      0.15      0.00
    6    3   16      0.57      0.00
    7    3   16     -0.39      0.00
  -10    4   16     -0.72      0.00
   -9    4   16     -0.74      0.00
   -8    4   16     -0.46      0.00
   -7    4   16     -1.03      0.00
   -6    4   16     -1.19      0.00
   -5    4   16      0.27      0.00
   -4    4   16      0.71      0.00
   -3    4   16      0.91      0.00
   -2    4   16     -0.14      0.00
   -1    4   16     -2.12      0.00
    0    4   16     -0.30      0.00
    1    4   16      1.55      0.00
    2    4   16      0.38      0.00
    3    4   16     -0.27      0.00
    4    4   16     -0.32      0.00
    5    4   16     -0.99      0.00
    6    4   16     -1.37      0.00
    7    4   16     -0.95      0.00
  -10    5   16      2.53      0.00
   -9    5   16     -0.17      0.00
   -8    5   16     -0.23      0.00
   -7    5   16     -1.86      0.00
   -6    5   16     -0.50      0.00
   -5    5   16      0.20      0.00
   -4    5   16      0.14      0.00
   -3    5   16      0.23      0.00
   -2    5   16     -0.84      0.00
   -1    5   16     -1.48      0.00
    0    5   16     -1.17      0.00
    1    5   16     -0.60      0.00
    2    5   16      0.52      0.00
    3    5   16      1.18      0.00
    4    5   16     -1.37      0.00
    5    5   16      0.05      0.00
    6    5   16      0.67      0.00
  -10    6   16     -0.93      0.00
   -9    6   16     -0.45      0.00
   -8    6   16      0.22      0.00
   -7    6   16     -0.33      0.00
   -6    6   16     -0.39      0.00
   -5    6   16     -0.02      0.00
   -4    6   16      0.29      0.00
   -3    6   16      0.70      0.00
   -2    6   16      0.74      0.00
   -1    6   16     -1.20      0.00
    0    6   16      0.23      0.00
    1    6   16      1.51      0.00
    2    6   16      0.91      0.00
    3    6   16      0.10      0.00
    4    6   16     -0.07      0.00
    5    6   16     -0.09      0.00
    6    6   16     -0.53      0.00
  -10    7   16      2.15      0.00
   -9    7   16      0.69      0.00
   -8    7   16      0.74      0.00
   -7    7   16     -1.33      0.00
   -6    7   16      0.12      0.00
   -5    7   16      0.39      0.00
   -4    7   16      0.58      0.00
   -3    7   16      1.10      0.00
   -2    7   16      1.22      0.00
   -1    7   16      0.09      0.00
    0    7   16     -0.26      0.00
    1    7   16     -0.57      0.00
    2    7   16      0.99      0.00
    3    7   16      1.43      0.00
    4    7   16     -1.37      0.00
    5    7   16     -0.43      0.00
    6    7   16      0.04      0.00
  -10    8   16     -0.28      0.00
   -9    8   16      1.57      0.00
   -8    8   16      1.23      0.00
   -7    8   16      0.46      0.00
   -6    8   16      0.20      0.00
   -5    8   16     -0.23      0.00
   -4    8   16     -0.43      0.00
   -3    8   16      0.14      0.00
   -2    8   16      1.08      0.00
   -1    8   16     -0.51      0.00
    0    8   16      0.24      0.00
    1    8   16      0.77      0.00
    2    8   16      0.90      0.00
    3    8   16      0.37      0.00
    4    8   16      0.84      0.00
    5    8   16      0.76      0.00
    6    8   16      0.11      0.00
  -10    9   16      1.14      0.00
   -9    9   16      0.67      0.00
   -8    9   16      1.00      0.00
   -7    9   16     -0.49      0.00
   -6    9   16      0.90      0.00
   -5    9   16      0.42      0.00
   -4    9   16      0.77      0.00
   -3    9   16      1.16      0.00
   -2    9   16      1.94      0.00
   -1    9   16      1.18      0.00
    0    9   16      0.43      0.00
    1    9   16     -0.58      0.00
    2    9   16      0.53      0.00
    3    9   16      0.66      0.00
    4    9   16     -1.02      0.00
    5    9   16     -0.70      0.00
  -10   10   16     -0.19      0.00
   -9   10   16      2.53      0.00
   -8   10   16      0.62      0.00
   -7   10   16      0.01      0.00
   -6   10   16     -0.16      0.00
   -5   10   16     -0.20      0.00
   -4   10   16     -0.69      0.00
   -3   10   16     -0.46      0.00
   -2   10   16      0.83      0.00
   -1   10   16     -0.23      0.00
    0   10   16     -0.06      0.00
    1   10   16     -0.11      0.00
    2   10   16      0.25      0.00
    3   10   16     -0.18      0.00
    4   10   16      0.97      0.00
    5   10   16      0.14      0.00
   -9   11   16     -0.16      0.00
   -8   11   16      0.07      0.00
   -7   11   16     -0.90      0.00
   -6   11   16      0.15      0.00
   -5   11   16     -0.32      0.00
   -4   11   16      0.45      0.00
   -3   11   16      0.45      0.00
   -2   11   16      0.86      0.00
   -1   11   16      0.78      0.00
    0   11   16      0.04      0.00
    1   11   16     -0.59      0.00
    2   11   16      0.14      0.00
    3   11   16      0.68      0.00
    4   11   16      0.38      0.00
    5   11   16     -0.24      0.00
   -8   12   16     -0.57      0.00
   -7   12   16     -0.28      0.00
   -6   12   16     -0.18      0.00
   -5   12   16      0.67      0.00
   -4   12   16      0.14      0.00
   -3   12   16     -0.25      0.00
   -2   12   16      0.73      0.00
   -1   12   16     -0.31      0.00
    0   12   16     -0.60      0.00
    1   12   16     -0.50      0.00
    2   12   16      0.15      0.00
    3   12   16     -0.57      0.00
    4   12   16      0.78      0.00
    5   12   16     -0.33      0.00
   -8   13   16     -0.63      0.00
   -7   13   16     -1.41      0.00
   -6   13   16     -1.22      0.00
   -5   13   16     -1.29      0.00
   -4   13   16     -0.17      0.00
   -3   13   16      0.10      0.00
   -2   13   16     -0.16      0.00
   -1   13   16      0.00      0.00
    0   13   16     -0.47      0.00
    1   13   16     -0.09      0.00
    2   13   16      0.00      0.00
    3   13   16      0.88      0.00
    4   13   16      0.85      0.00
    5   13   16     -0.52      0.00
   -8   14   16     -1.23      0.00
   -7   14   16     -0.15      0.00
   -6   14   16     -0.22      0.00
   -5   14   16      0.80      0.00
   -4   14   16      0.42      0.00
   -3   14   16      0.06      0.00
   -2   14   16      0.65      0.00
   -1   14   16     -0.40      0.00
    0   14   16     -0.79      0.00
    1   14   16     -0.55      0.00
    2   14   16      0.53      0.00
    3   14   16     -0.74      0.00
    4   14   16      0.26      0.00
    5   14   16     -0.14      0.00
   -9   15   16     -0.79      0.00
   -8   15   16     -0.23      0.00
   -7   15   16     -0.31      0.00
   -6   15   16     -0.80      0.00
   -5   15   16     -1.08      0.00
   -4   15   16     -0.74      0.00
   -3   15   16     -0.02      0.00
   -2   15   16     -0.55      0.00
   -1   15   16     -0.16      0.00
    0   15   16     -0.10      0.00
    1   15   16      0.87      0.00
    2   15   16     -0.75      0.00
    3   15   16     -0.35      0.00
    4   15   16     -0.63      0.00
    5   15   16     -1.31      0.00
   -9   16   16     -0.88      0.00
   -8   16   16     -1.63      0.00
   -7   16   16     -0.09      0.00
   -6   16   16     -0.17      0.00
   -5   16   16      0.54      0.00
   -4   16   16      0.41      0.00
   -3   16   16      0.45      0.00
   -2   16   16      0.67      0.00
   -1   16   16      0.33      0.00
    0   16   16      0.57      0.00
    1   16   16      0.42      0.00
    2   16   16      1.60      0.00
    3   16   16     -0.08      0.00
    4   16   16     -0.09      0.00
   -8   17   16      0.63      0.00
   -7   17   16      1.28      0.00
   -6   17   16      0.77      0.00
   -5   17   16      0.38      0.00
   -4   17   16      0.03      0.00
   -3   17   16      0.99      0.00
   -2   17   16      0.12      0.00
   -1   17   16      0.48      0.00
    0   17   16      0.62      0.00
    1   17   16      1.73      0.00
    2   17   16     -1.05      0.00
    3   17   16     -0.86      0.00
   -7   18   16      0.58      0.00
   -6   18   16      0.68      0.00
   -5   18   16      0.92      0.00
   -4   18   16      1.01      0.00
   -3   18   16      0.74      0.00
   -2   18   16      0.25      0.00
   -1   18   16      0.44      0.00
    0   18   16      0.99      0.00
    1   18   16      0.30      0.00
    2   18   16      1.40      0.00
    3   18   16      0.54      0.00
   -7   19   16      1.19      0.00
   -6   19   16      1.09      0.00
   -5   19   16      1.05      0.00
   -4   19   16      0.98      0.00
   -3   19   16      1.70      0.00
   -2   19   16      0.10      0.00
   -1   19   16      0.05      0.00
    0   19   16     -0.04      0.00
    1   19   16      1.53      0.00
    2   19   16     -0.43      0.00
   -7   20   16      0.51      0.00
   -6   20   16      0.77      0.00
   -5   20   16      0.53      0.00
   -4   20   16      0.95      0.00
   -3   20   16      0.09      0.00
   -2   20   16     -0.43      0.00
   -1   20   16     -0.35      0.00
    0   20   16     -0.52      0.00
    1   20   16     -1.28      0.00
    2   20   16     -0.75      0.00
   -7   21   16      0.16      0.00
   -4   21   16      0.93      0.00
   -3   21   16      0.95      0.00
   -2   21   16     -1.12      0.00
   -1   21   16     -1.58      0.00
    0   21   16     -1.45      0.00
    1   21   16      0.52      0.00
    0   22   16     -1.18      0.00
    1   22   16     -0.79      0.00
    0   23   16     -1.39      0.00
    1   23   16      0.19      0.00
  -10    1   17      0.91      0.00
   -9    1   17     -0.49      0.00
   -8    1   17      0.42      0.00
   -7    1   17      0.17      0.00
   -6    1   17      0.05      0.00
   -5    1   17     -0.33      0.00
   -4    1   17      0.62      0.00
   -3    1   17      0.16      0.00
   -2    1   17      1.80      0.00
   -1    1   17      0.56      0.00
    0    1   17     -1.67      0.00
    1    1   17     -1.51      0.00
    2    1   17      0.03      0.00
    3    1   17     -1.19      0.00
    4    1   17     -0.61      0.00
    5    1   17      0.63      0.00
  -10    2   17     -0.31      0.00
   -9    2   17      1.47      0.00
   -8    2   17      0.45      0.00
   -7    2   17      0.31      0.00
   -6    2   17     -0.05      0.00
   -5    2   17      0.27      0.00
   -4    2   17     -0.27      0.00
   -3    2   17      0.43      0.00
   -2    2   17      0.72      0.00
   -1    2   17      0.54      0.00
    0    2   17      0.14      0.00
    1    2   17     -0.41      0.00
    2    2   17     -0.99      0.00
    3    2   17     -0.61      0.00
    4    2   17     -0.14      0.00
    5    2   17     -0.59      0.00
  -10    3   17      1.89      0.00
   -9    3   17      0.40      0.00
   -8    3   17      0.52      0.00
   -7    3   17      0.57      0.00
   -6    3   17      0.47      0.00
   -5    3   17     -0.47      0.00
   -4    3   17     -0.05      0.00
   -3    3   17     -0.09      0.00
   -2    3   17      1.46      0.00
   -1    3   17      0.83      0.00
    0    3   17     -1.66      0.00
    1    3   17     -1.31      0.00
    2    3   17      0.37      0.00
    3    3   17     -0.36      0.00
    4    3   17      0.11      0.00
    5    3   17      0.47      0.00
    6    3   17      0.75      0.00
  -10    4   17     -1.03      0.00
   -9    4   17      1.26      0.00
   -8    4   17      0.89      0.00
   -7    4   17      1.21      0.00
   -6    4   17     -0.09      0.00
   -5    4   17     -0.11      0.00
   -4    4   17     -0.56      0.00
   -3    4   17      0.67      0.00
   -2    4   17      1.32      0.00
   -1    4   17      1.22      0.00
    0    4   17      0.67      0.00
    1    4   17      0.42      0.00
    2    4   17     -0.87      0.00
    3    4   17     -0.09      0.00
    4    4   17      0.45      0.00
    5    4   17     -0.65      0.00
    6    4   17     -0.10      0.00
  -10    5   17      3.02      0.00
   -9    5   17      1.33      0.00
   -8    5   17      0.84      0.00
   -7    5   17      0.56      0.00
   -6    5   17      0.33      0.00
   -5    5   17     -0.69      0.00
   -4    5   17     -0.25      0.00
   -3    5   17      0.32      0.00
   -2    5   17      1.53      0.00
   -1    5   17      1.22      0.00
    0    5   17     -1.48      0.00
    1    5   17     -1.18      0.00
    2    5   17      0.33      0.00
    3    5   17      0.45      0.00
    4    5   17      0.77      0.00
    5    5   17      0.15      0.00
    6    5   17      0.39      0.00
  -10    6   17     -0.87      0.00
   -9    6   17      0.16      0.00
   -8    6   17      0.80      0.00
   -7    6   17      1.82      0.00
   -6    6   17      0.26      0.00
   -5    6   17      0.08      0.00
   -4    6   17     -0.34      0.00
   -3    6   17      0.16      0.00
   -2    6   17      0.42      0.00
   -1    6   17      0.71      0.00
    0    6   17      0.22      0.00
    1    6   17      0.56      0.00
    2    6   17     -1.34      0.00
    3    6   17      0.24      0.00
    4    6   17      0.83      0.00
    5    6   17     -0.27      0.00
    6    6   17      0.07      0.00
  -10    7   17      1.84      0.00
   -9    7   17     -0.23      0.00
   -8    7   17      0.39      0.00
   -7    7   17      0.04      0.00
   -6    7   17      0.33      0.00
   -5    7   17     -0.28      0.00
   -4    7   17     -0.02      0.00
   -3    7   17      0.13      0.00
   -2    7   17      1.01      0.00
   -1    7   17      1.23      0.00
    0    7   17     -0.65      0.00
    1    7   17     -0.80      0.00
    2    7   17     -0.31      0.00
    3    7   17      0.08      0.00
    4    7   17      0.18      0.00
    5    7   17     -0.28      0.00
  -10    8   17     -0.27      0.00
   -9    8   17     -0.69      0.00
   -8    8   17      0.09      0.00
   -7    8   17      1.06      0.00
   -6    8   17     -0.11      0.00
   -5    8   17      0.07      0.00
   -4    8   17     -0.26      0.00
   -3    8   17     -0.47      0.00
   -2    8   17     -1.03      0.00
   -1    8   17     -0.25      0.00
    0    8   17     -0.39      0.00
    1    8   17      0.29      0.00
    2    8   17     -1.68      0.00
    3    8   17     -0.02      0.00
    4    8   17      0.29      0.00
    5    8   17     -0.16      0.00
   -9    9   17     -2.46      0.00
   -8    9   17      0.06      0.00
   -7    9   17     -0.39      0.00
   -6    9   17      0.63      0.00
   -5    9   17      0.42      0.00
   -4    9   17      0.60      0.00
   -3    9   17     -0.37      0.00
   -2    9   17     -0.06      0.00
   -1    9   17      0.52      0.00
    0    9   17     -0.01      0.00
    1    9   17     -0.39      0.00
    2    9   17     -0.47      0.00
    3    9   17     -0.15      0.00
    4    9   17     -0.34      0.00
    5    9   17      0.49      0.00
   -8   10   17      0.08      0.00
   -7   10   17      0.86      0.00
   -6   10   17     -0.10      0.00
   -5   10   17     -0.05      0.00
   -4   10   17     -0.46      0.00
   -3   10   17     -0.26      0.00
   -2   10   17     -1.42      0.00
   -1   10   17     -0.35      0.00
    0   10   17     -0.02      0.00
    1   10   17      0.70      0.00
    2   10   17     -0.69      0.00
    3   10   17     -0.47      0.00
    4   10   17     -0.73      0.00
   -8   11   17      0.78      0.00
   -7   11   17     -0.71      0.00
   -6   11   17     -0.15      0.00
   -5   11   17     -0.48      0.00
   -4   11   17      0.64      0.00
   -3   11   17     -0.45      0.00
   -2   11   17     -0.55      0.00
   -1   11   17     -0.04      0.00
    0   11   17      0.22      0.00
    1   11   17     -0.26      0.00
    2   11   17     -0.12      0.00
    3   11   17      0.20      0.00
    4   11   17     -0.54      0.00
   -8   12   17      0.64      0.00
   -7   12   17      1.99      0.00
   -6   12   17      1.19      0.00
   -5   12   17      0.49      0.00
   -4   12   17     -0.58      0.00
   -3   12   17      0.13      0.00
   -2   12   17     -1.06      0.00
   -1   12   17      0.20      0.00
    0   12   17      0.41      0.00
    1   12   17      0.49      0.00
    2   12   17     -0.09      0.00
    3   12   17     -1.48      0.00
    4   12   17     -1.32      0.00
    5   12   17      0.14      0.00
   -8   13   17      1.34      0.00
   -7   13   17     -0.53      0.00
   -6   13   17     -0.86      0.00
   -5   13   17     -1.78      0.00
   -4   13   17      0.02      0.00
   -3   13   17     -0.51      0.00
   -2   13   17     -0.27      0.00
   -1   13   17      0.61      0.00
    0   13   17      1.41      0.00
    1   13   17      0.56      0.00
    2   13   17      0.35      0.00
    3   13   17      0.53      0.00
    4   13   17     -0.88      0.00
    5   13   17      0.34      0.00
   -8   14   17      0.12      0.00
   -7   14   17      1.97      0.00
   -6   14   17      1.44      0.00
   -5   14   17      0.86      0.00
   -4   14   17     -0.17      0.00
   -3   14   17      0.64      0.00
   -2   14   17     -0.18      0.00
   -1   14   17      1.20      0.00
    0   14   17      0.75      0.00
    1   14   17      0.17      0.00
    2   14   17      0.62      0.00
    3   14   17     -1.43      0.00
    4   14   17     -0.67      0.00
   -8   15   17      1.45      0.00
   -7   15   17      0.48      0.00
   -6   15   17      0.08      0.00
   -5   15   17     -0.73      0.00
   -4   15   17      0.73      0.00
   -3   15   17      0.10      0.00
   -2   15   17      0.42      0.00
   -1   15   17      0.82      0.00
    0   15   17      1.61      0.00
    1   15   17      0.55      0.00
    2   15   17     -0.11      0.00
    3   15   17      0.63      0.00
    4   15   17     -0.56      0.00
   -8   16   17     -0.69      0.00
   -7   16   17      0.77      0.00
   -6   16   17      0.23      0.00
   -5   16   17      0.31      0.00
   -4   16   17     -0.08      0.00
   -3   16   17      0.44      0.00
   -2   16   17     -0.13      0.00
   -1   16   17      0.90      0.00
    0   16   17      0.15      0.00
    1   16   17      0.00      0.00
    2   16   17      1.83      0.00
    3   16   17      0.02      0.00
   -7   17   17      0.37      0.00
   -6   17   17      0.08      0.00
   -5   17   17      0.16      0.00
   -4   17   17      1.11      0.00
   -3   17   17      0.44      0.00
   -2   17   17      0.57      0.00
   -1   17   17     -0.44      0.00
    0   17   17     -0.23      0.00
    1   17   17     -0.87      0.00
    2   17   17     -1.36      0.00
   -7   18   17      0.01      0.00
   -6   18   17     -0.78      0.00
   -5   18   17     -0.80      0.00
   -4   18   17     -1.14      0.00
   -3   18   17     -0.48      0.00
   -2   18   17     -0.53      0.00
   -1   18   17     -0.27      0.00
    0   18   17     -1.17      0.00
    1   18   17     -0.93      0.00
    2   18   17      1.23      0.00
   -7   19   17     -0.81      0.00
   -6   19   17     -1.12      0.00
   -5   19   17     -0.58      0.00
   -4   19   17     -0.12      0.00
   -3   19   17     -0.40      0.00
   -2   19   17     -0.18      0.00
   -1   19   17     -1.11      0.00
    0   19   17     -0.63      0.00
    1   19   17     -0.49      0.00
   -2   20   17      0.80      0.00
    0   20   17     -0.71      0.00
    1   20   17     -0.80      0.00
    0   21   17      0.49      0.00
    1   21   17      0.71      0.00
    0   22   17      0.23      0.00
   -9    0   18      1.19      0.00
   -8    0   18      0.09      0.00
   -7    0   18      0.23      0.00
   -6    0   18      0.83      0.00
   -5    0   18     -0.71      0.00
   -4    0   18     -0.57      0.00
   -3    0   18     -0.40      0.00
   -2    0   18     -0.75      0.00
   -1    0   18      1.56      0.00
    0    0   18      1.67      0.00
    1    0   18     -0.48      0.00
    2    0   18     -0.26      0.00
    3    0   18      0.88      0.00
    4    0   18     -0.27      0.00
   -9    1   18     -0.66      0.00
   -8    1   18     -0.12      0.00
   -7    1   18      0.02      0.00
   -6    1   18     -0.18      0.00
   -5    1   18     -0.35      0.00
   -4    1   18     -0.11      0.00
   -3    1   18     -0.50      0.00
   -2    1   18     -0.05      0.00
   -1    1   18     -0.31      0.00
    0    1   18     -0.11      0.00
    1    1   18      0.17      0.00
    2    1   18      0.84      0.00
    3    1   18      0.84      0.00
    4    1   18      0.89      0.00
   -9    2   18      0.66      0.00
   -8    2   18      0.00      0.00
   -7    2   18      0.07      0.00
   -6    2   18      0.47      0.00
   -5    2   18     -0.73      0.00
   -4    2   18     -0.72      0.00
   -3    2   18     -0.53      0.00
   -2    2   18     -1.04      0.00
   -1    2   18      1.02      0.00
    0    2   18      1.54      0.00
    1    2   18     -0.23      0.00
    2    2   18      0.13      0.00
    3    2   18      0.96      0.00
    4    2   18     -0.11      0.00
  -10    3   18     -0.17      0.00
   -9    3   18     -0.91      0.00
   -8    3   18     -0.28      0.00
   -7    3   18      0.24      0.00
   -6    3   18      0.06      0.00
   -5    3   18     -0.14      0.00
   -4    3   18      0.21      0.00
   -3    3   18     -0.96      0.00
   -2    3   18     -0.28      0.00
   -1    3   18     -0.82      0.00
    0    3   18     -0.54      0.00
    1    3   18     -0.20      0.00
    2    3   18      1.36      0.00
    3    3   18      1.10      0.00
    4    3   18      1.91      0.00
    5    3   18      0.50      0.00
  -10    4   18     -2.96      0.00
   -9    4   18     -0.55      0.00
   -8    4   18     -0.38      0.00
   -7    4   18      0.17      0.00
   -6    4   18      0.51      0.00
   -5    4   18      0.15      0.00
   -4    4   18     -0.70      0.00
   -3    4   18     -0.99      0.00
   -2    4   18     -1.75      0.00
   -1    4   18      0.10      0.00
    0    4   18      1.22      0.00
    1    4   18     -0.17      0.00
    2    4   18      0.01      0.00
    3    4   18      0.10      0.00
    4    4   18     -0.53      0.00
    5    4   18      0.48      0.00
  -10    5   18     -0.28      0.00
   -9    5   18     -0.40      0.00
   -8    5   18     -0.71      0.00
   -7    5   18      0.19      0.00
   -6    5   18      0.25      0.00
   -5    5   18      0.26      0.00
   -4    5   18      0.26      0.00
   -3    5   18     -0.97      0.00
   -2    5   18     -0.55      0.00
   -1    5   18     -0.39      0.00
    0    5   18     -0.22      0.00
    1    5   18     -0.40      0.00
    2    5   18      0.79      0.00
    3    5   18     -0.43      0.00
    4    5   18      1.64      0.00
    5    5   18      0.43      0.00
  -10    6   18     -3.19      0.00
   -9    6   18     -0.59      0.00
   -8    6   18     -0.58      0.00
   -7    6   18      0.33      0.00
   -6    6   18      0.33      0.00
   -5    6   18      1.07      0.00
   -4    6   18     -0.17      0.00
   -3    6   18     -0.80      0.00
   -2    6   18     -1.80      0.00
   -1    6   18     -0.37      0.00
    0    6   18      0.57      0.00
    1    6   18     -0.38      0.00
    2    6   18     -0.48      0.00
    3    6   18     -0.73      0.00
    4    6   18     -0.98      0.00
    5    6   18      0.51      0.00
  -10    7   18     -0.98      0.00
   -9    7   18     -0.01      0.00
   -8    7   18     -1.16      0.00
   -7    7   18     -0.05      0.00
   -6    7   18     -0.02      0.00
   -5    7   18      0.20      0.00
   -4    7   18     -0.25      0.00
   -3    7   18     -0.65      0.00
   -2    7   18     -0.56      0.00
   -1    7   18      0.26      0.00
    0    7   18      0.42      0.00
    1    7   18      0.23      0.00
    2    7   18      1.00      0.00
    3    7   18     -0.98      0.00
    4    7   18      1.47      0.00
    5    7   18      0.51      0.00
   -8    8   18     -0.10      0.00
   -7    8   18      0.28      0.00
   -6    8   18     -1.14      0.00
   -5    8   18      0.10      0.00
   -4    8   18     -0.16      0.00
   -3    8   18      0.17      0.00
   -2    8   18     -0.80      0.00
   -1    8   18     -0.14      0.00
    0    8   18      0.03      0.00
    1    8   18      0.04      0.00
    2    8   18      0.03      0.00
    3    8   18      0.02      0.00
    4    8   18     -0.61      0.00
   -8    9   18     -1.12      0.00
   -7    9   18     -0.55      0.00
   -6    9   18     -0.43      0.00
   -5    9   18      0.39      0.00
   -4    9   18     -0.17      0.00
   -3    9   18      0.18      0.00
   -2    9   18     -0.02      0.00
   -1    9   18     -0.09      0.00
    0    9   18     -0.32      0.00
    1    9   18     -0.31      0.00
    2    9   18      1.08      0.00
    3    9   18      0.23      0.00
    4    9   18      1.87      0.00
   -8   10   18      0.25      0.00
   -7   10   18      1.02      0.00
   -6   10   18     -1.05      0.00
   -5   10   18     -0.67      0.00
   -4   10   18     -0.82      0.00
   -3   10   18      0.51      0.00
   -2   10   18      0.07      0.00
   -1   10   18      0.41      0.00
    0   10   18      0.01      0.00
    1   10   18      0.68      0.00
    2   10   18      0.44      0.00
    3   10   18      0.84      0.00
    4   10   18      0.02      0.00
   -8   11   18     -1.15      0.00
   -7   11   18     -1.90      0.00
   -6   11   18     -1.37      0.00
   -5   11   18      0.08      0.00
   -4   11   18     -0.06      0.00
   -3   11   18      0.72      0.00
   -2   11   18      1.01      0.00
   -1   11   18     -0.37      0.00
    0   11   18     -0.49      0.00
    1   11   18     -0.76      0.00
    2   11   18      1.04      0.00
    3   11   18      1.89      0.00
    4   11   18      1.57      0.00
   -8   12   18     -0.19      0.00
   -7   12   18      1.54      0.00
   -6   12   18      0.88      0.00
   -5   12   18      0.43      0.00
   -4   12   18     -0.47      0.00
   -3   12   18      0.84      0.00
   -2   12   18      0.39      0.00
   -1   12   18      0.11      0.00
    0   12   18     -0.93      0.00
    1   12   18      0.00      0.00
    2   12   18     -0.24      0.00
    3   12   18      0.70      0.00
    4   12   18      0.62      0.00
   -8   13   18     -0.70      0.00
   -7   13   18     -2.34      0.00
   -6   13   18     -1.15      0.00
   -5   13   18      0.00      0.00
   -4   13   18      0.09      0.00
   -3   13   18      0.45      0.00
   -2   13   18      1.16      0.00
   -1   13   18     -1.13      0.00
    0   13   18     -0.05      0.00
    1   13   18     -0.50      0.00
    2   13   18      1.07      0.00
    3   13   18      2.74      0.00
    4   13   18      0.84      0.00
   -8   14   18     -0.76      0.00
   -7   14   18      0.35      0.00
   -6   14   18      0.87      0.00
   -5   14   18      0.10      0.00
   -4   14   18     -0.57      0.00
   -3   14   18      0.66      0.00
   -2   14   18     -0.25      0.00
   -1   14   18     -1.35      0.00
    0   14   18     -2.76      0.00
    1   14   18     -1.09      0.00
    2   14   18     -0.67      0.00
    3   14   18      0.27      0.00
   -8   15   18      0.14      0.00
   -7   15   18     -1.42      0.00
   -6   15   18      0.29      0.00
   -5   15   18      0.41      0.00
   -4   15   18      0.51      0.00
   -3   15   18      0.06      0.00
   -2   15   18      0.50      0.00
   -1   15   18     -2.59      0.00
    0   15   18     -0.87      0.00
    1   15   18     -1.74      0.00
    2   15   18     -0.64      0.00
    3   15   18      1.41      0.00
   -7   16   18     -0.70      0.00
   -6   16   18     -0.45      0.00
   -5   16   18     -2.00      0.00
   -4   16   18     -2.13      0.00
   -3   16   18     -0.75      0.00
   -2   16   18     -1.26      0.00
   -1   16   18     -1.61      0.00
    0   16   18     -2.51      0.00
    1   16   18     -0.31      0.00
    2   16   18      0.03      0.00
   -7   17   18     -0.99      0.00
   -6   17   18      0.67      0.00
   -5   17   18      0.26      0.00
   -4   17   18      0.60      0.00
   -3   17   18     -0.19      0.00
   -2   17   18      0.54      0.00
   -1   17   18     -1.82      0.00
    0   17   18     -0.21      0.00
    1   17   18     -1.91      0.00
   -7   18   18     -0.03      0.00
   -4   18   18     -1.57      0.00
   -3   18   18     -0.41      0.00
   -2   18   18     -0.40      0.00
   -1   18   18      0.24      0.00
    0   18   18     -0.53      0.00
    1   18   18      0.95      0.00
    0   19   18      1.51      0.00
    1   19   18     -0.35      0.00
    0   20   18     -0.17      0.00
   -9    1   19     -1.13      0.00
   -8    1   19     -0.51      0.00
   -7    1   19     -0.71      0.00
   -6    1   19     -0.50      0.00
   -5    1   19      1.52      0.00
   -4    1   19      0.15      0.00
   -3    1   19      0.18      0.00
   -2    1   19     -0.49      0.00
   -1    1   19     -2.02      0.00
    0    1   19     -0.54      0.00
    1    1   19      0.60      0.00
    2    1   19     -0.55      0.00
    3    1   19      0.93      0.00
   -9    2   19      0.28      0.00
   -8    2   19     -0.22      0.00
   -7    2   19     -0.30      0.00
   -6    2   19      0.06      0.00
   -5    2   19      0.11      0.00
   -4    2   19      0.08      0.00
   -3    2   19      0.11      0.00
   -2    2   19     -0.32      0.00
   -1    2   19      0.46      0.00
    0    2   19      0.61      0.00
    1    2   19     -0.13      0.00
    2    2   19     -1.28      0.00
    3    2   19     -2.16      0.00
   -9    3   19     -0.46      0.00
   -8    3   19     -0.05      0.00
   -7    3   19     -0.22      0.00
   -6    3   19      0.25      0.00
   -5    3   19      1.99      0.00
   -4    3   19      1.07      0.00
   -3    3   19      0.73      0.00
   -2    3   19      0.62      0.00
   -1    3   19     -0.60      0.00
    0    3   19      0.23      0.00
    1    3   19      0.15      0.00
    2    3   19     -1.51      0.00
    3    3   19      0.13      0.00
   -9    4   19     -0.04      0.00
   -8    4   19     -0.74      0.00
   -7    4   19     -1.24      0.00
   -6    4   19     -0.45      0.00
   -5    4   19     -0.27      0.00
   -4    4   19      0.24      0.00
   -3    4   19      0.69      0.00
   -2    4   19      0.19      0.00
   -1    4   19      0.51      0.00
    0    4   19      0.88      0.00
    1    4   19     -0.18      0.00
    2    4   19     -0.83      0.00
    3    4   19     -2.12      0.00
    4    4   19     -2.89      0.00
   -9    5   19     -0.09      0.00
   -8    5   19     -0.16      0.00
   -7    5   19     -0.67      0.00
   -6    5   19     -0.50      0.00
   -5    5   19      0.36      0.00
   -4    5   19      0.64      0.00
   -3    5   19      0.45      0.00
   -2    5   19      0.90      0.00
   -1    5   19      0.09      0.00
    0    5   19      0.89      0.00
    1    5   19      0.61      0.00
    2    5   19     -0.81      0.00
    3    5   19      0.53      0.00
    4    5   19      0.40      0.00
   -9    6   19      0.27      0.00
   -8    6   19     -0.39      0.00
   -7    6   19     -1.63      0.00
   -6    6   19     -0.75      0.00
   -5    6   19     -0.49      0.00
   -4    6   19      0.86      0.00
   -3    6   19      1.51      0.00
   -2    6   19      0.96      0.00
   -1    6   19     -0.45      0.00
    0    6   19      0.18      0.00
    1    6   19     -0.75      0.00
    2    6   19      0.55      0.00
    3    6   19     -0.31      0.00
    4    6   19     -2.55      0.00
   -8    7   19     -0.77      0.00
   -7    7   19     -0.57      0.00
   -6    7   19     -0.23      0.00
   -5    7   19     -0.65      0.00
   -4    7   19     -0.16      0.00
   -3    7   19     -0.32      0.00
   -2    7   19      0.14      0.00
   -1    7   19     -0.33      0.00
    0    7   19      0.61      0.00
    1    7   19      0.74      0.00
    2    7   19      0.06      0.00
    3    7   19      0.74      0.00
    4    7   19      0.89      0.00
   -8    8   19      0.59      0.00
   -7    8   19     -0.53      0.00
   -6    8   19     -0.34      0.00
   -5    8   19     -0.84      0.00
   -4    8   19      0.52      0.00
   -3    8   19      0.74      0.00
   -2    8   19      1.16      0.00
   -1    8   19     -0.58      0.00
    0    8   19      0.60      0.00
    1    8   19     -0.73      0.00
    2    8   19      0.58      0.00
    3    8   19     -0.05      0.00
    4    8   19     -2.28      0.00
   -8    9   19     -1.42      0.00
   -7    9   19     -0.17      0.00
   -6    9   19      1.00      0.00
   -5    9   19      0.43      0.00
   -4    9   19      0.28      0.00
   -3    9   19     -0.07      0.00
   -2    9   19     -0.10      0.00
   -1    9   19     -0.44      0.00
    0    9   19      0.02      0.00
    1    9   19     -0.19      0.00
    2    9   19     -0.60      0.00
    3    9   19     -0.59      0.00
   -7   10   19      1.38      0.00
   -6   10   19      0.75      0.00
   -5   10   19     -0.51      0.00
   -4   10   19     -0.02      0.00
   -3   10   19     -1.01      0.00
   -2   10   19      0.44      0.00
   -1   10   19     -0.05      0.00
    0   10   19      1.44      0.00
    1   10   19     -0.18      0.00
    2   10   19     -1.02      0.00
    3   10   19     -1.58      0.00
   -7   11   19     -0.62      0.00
   -6   11   19      0.43      0.00
   -5   11   19      0.95      0.00
   -4   11   19      0.30      0.00
   -3   11   19      0.07      0.00
   -2   11   19     -0.23      0.00
   -1   11   19      0.02      0.00
    0   11   19      0.40      0.00
    1   11   19     -0.34      0.00
    2   11   19     -0.95      0.00
    3   11   19     -1.57      0.00
   -7   12   19      1.88      0.00
   -6   12   19      0.66      0.00
   -5   12   19     -0.03      0.00
   -4   12   19      0.16      0.00
   -3   12   19     -1.71      0.00
   -2   12   19     -0.53      0.00
   -1   12   19     -0.32      0.00
    0   12   19      0.09      0.00
    1   12   19     -0.64      0.00
    2   12   19     -2.85      0.00
    3   12   19     -2.73      0.00
   -7   13   19     -0.41      0.00
   -6   13   19     -0.10      0.00
   -5   13   19      1.27      0.00
   -4   13   19     -0.38      0.00
   -3   13   19     -0.59      0.00
   -2   13   19     -0.42      0.00
   -1   13   19      1.06      0.00
    0   13   19      1.78      0.00
    1   13   19      0.23      0.00
    2   13   19     -0.69      0.00
    3   13   19     -1.33      0.00
   -7   14   19      0.56      0.00
   -6   14   19     -1.25      0.00
   -5   14   19     -1.15      0.00
   -4   14   19     -0.80      0.00
   -3   14   19     -1.86      0.00
   -2   14   19     -0.51      0.00
   -1   14   19      0.84      0.00
    0   14   19     -0.09      0.00
    1   14   19      0.38      0.00
    2   14   19     -2.19      0.00
   -7   15   19      0.24      0.00
   -6   15   19      0.81      0.00
   -5   15   19      2.79      0.00
   -4   15   19      0.42      0.00
   -3   15   19      0.09      0.00
   -2   15   19      0.86      0.00
   -1   15   19      2.85      0.00
    0   15   19      3.06      0.00
    1   15   19      0.28      0.00
   -7   16   19     -0.02      0.00
   -5   16   19     -1.22      0.00
   -4   16   19     -1.30      0.00
   -3   16   19     -1.33      0.00
   -2   16   19      0.16      0.00
   -1   16   19      2.63      0.00
    0   16   19      1.32      0.00
    1   16   19      2.57      0.00
   -1   17   19      2.72      0.00
    0   17   19      2.60      0.00
    0   18   19      0.14      0.00
    0   19   19      1.04      0.00
   -8    0   20      0.38      0.00
   -7    0   20      0.62      0.00
   -6    0   20     -0.63      0.00
   -5    0   20     -0.97      0.00
   -4    0   20      0.37      0.00
   -3    0   20      0.13      0.00
   -2    0   20      1.02      0.00
   -1    0   20      1.64      0.00
    0    0   20      0.25      0.00
    1    0   20      0.63      0.00
    2    0   20     -0.30      0.00
   -9    1   20     -0.18      0.00
   -8    1   20      0.19      0.00
   -7    1   20      0.38      0.00
   -6    1   20      0.50      0.00
   -5    1   20      0.17      0.00
   -4    1   20      0.18      0.00
   -3    1   20      0.30      0.00
   -2    1   20      0.40      0.00
   -1    1   20      0.17      0.00
    0    1   20     -0.06      0.00
    1    1   20      0.36      0.00
    2    1   20      0.46      0.00
   -9    2   20      0.79      0.00
   -8    2   20     -0.21      0.00
   -7    2   20     -0.23      0.00
   -6    2   20     -1.76      0.00
   -5    2   20     -2.06      0.00
   -4    2   20     -0.24      0.00
   -3    2   20     -0.07      0.00
   -2    2   20      0.48      0.00
   -1    2   20      0.68      0.00
    0    2   20     -0.19      0.00
    1    2   20      1.09      0.00
    2    2   20      0.73      0.00
   -9    3   20      0.01      0.00
   -8    3   20      0.93      0.00
   -7    3   20      1.03      0.00
   -6    3   20      0.96      0.00
   -5    3   20     -0.05      0.00
   -4    3   20     -0.19      0.00
   -3    3   20     -0.08      0.00
   -2    3   20      0.12      0.00
   -1    3   20     -0.28      0.00
    0    3   20     -0.42      0.00
    1    3   20      0.99      0.00
    2    3   20      0.91      0.00
   -9    4   20      0.41      0.00
   -8    4   20     -0.24      0.00
   -7    4   20     -0.28      0.00
   -6    4   20     -1.79      0.00
   -5    4   20     -2.20      0.00
   -4    4   20     -0.28      0.00
   -3    4   20      0.20      0.00
   -2    4   20     -0.07      0.00
   -1    4   20     -0.80      0.00
    0    4   20     -1.17      0.00
    1    4   20      1.14      0.00
    2    4   20      1.81      0.00
   -8    5   20      1.61      0.00
   -7    5   20      1.46      0.00
   -6    5   20      0.94      0.00
   -5    5   20     -0.60      0.00
   -4    5   20     -1.42      0.00
   -3    5   20     -1.51      0.00
   -2    5   20     -0.71      0.00
   -1    5   20     -0.38      0.00
    0    5   20     -0.24      0.00
    1    5   20      1.36      0.00
    2    5   20     -0.29      0.00
    3    5   20      2.64      0.00
   -7    6   20      0.83      0.00
   -6    6   20      0.09      0.00
   -5    6   20     -0.54      0.00
   -4    6   20      0.54      0.00
   -3    6   20      0.91      0.00
   -2    6   20      0.46      0.00
   -1    6   20     -0.68      0.00
    0    6   20     -1.32      0.00
    1    6   20      0.08      0.00
    2    6   20      0.96      0.00
    3    6   20     -0.59      0.00
   -7    7   20      1.11      0.00
   -6    7   20      1.14      0.00
   -5    7   20     -0.06      0.00
   -4    7   20     -1.08      0.00
   -3    7   20     -1.32      0.00
   -2    7   20     -0.34      0.00
   -1    7   20      0.44      0.00
    0    7   20     -0.01      0.00
    1    7   20      1.26      0.00
    2    7   20     -1.80      0.00
   -7    8   20      0.41      0.00
   -6    8   20      0.35      0.00
   -5    8   20     -0.34      0.00
   -4    8   20      0.20      0.00
   -3    8   20      0.29      0.00
   -2    8   20      0.59      0.00
   -1    8   20      0.02      0.00
    0    8   20     -0.40      0.00
    1    8   20     -0.34      0.00
    2    8   20      0.27      0.00
   -7    9   20     -0.40      0.00
   -6    9   20      0.78      0.00
   -5    9   20      0.58      0.00
   -4    9   20      0.70      0.00
   -3    9   20      0.47      0.00
   -2    9   20      0.10      0.00
   -1    9   20      0.19      0.00
    0    9   20     -1.19      0.00
    1    9   20      0.93      0.00
    2    9   20     -0.97      0.00
   -7   10   20     -0.52      0.00
   -6   10   20     -0.26      0.00
   -5   10   20     -0.91      0.00
   -4   10   20     -0.16      0.00
   -3   10   20     -0.85      0.00
   -2   10   20     -0.09      0.00
   -1   10   20     -0.65      0.00
    0   10   20     -0.38      0.00
    1   10   20     -0.15      0.00
    2   10   20      0.86      0.00
   -7   11   20     -1.15      0.00
   -6   11   20      0.29      0.00
   -5   11   20     -0.15      0.00
   -4   11   20      0.84      0.00
   -3   11   20      1.21      0.00
   -2   11   20      0.06      0.00
   -1   11   20      0.27      0.00
    0   11   20     -1.16      0.00
    1   11   20      1.63      0.00
    2   11   20      1.69      0.00
   -7   12   20     -0.80      0.00
   -6   12   20     -0.79      0.00
   -5   12   20     -1.30      0.00
   -4   12   20      0.59      0.00
   -3   12   20     -0.64      0.00
   -2   12   20      0.06      0.00
   -1   12   20     -1.50      0.00
    0   12   20     -0.95      0.00
    1   12   20      0.26      0.00
    2   12   20      1.51      0.00
   -7   13   20      0.05      0.00
   -6   13   20      1.38      0.00
   -5   13   20      0.22      0.00
   -4   13   20      0.85      0.00
   -3   13   20      1.55      0.00
   -2   13   20      0.38      0.00
   -1   13   20      1.22      0.00
    0   13   20      0.33      0.00
    1   13   20      2.09      0.00
   -6   14   20     -1.53      0.00
   -5   14   20     -2.03      0.00
   -4   14   20      0.89      0.00
   -3   14   20     -0.37      0.00
   -2   14   20     -0.11      0.00
   -1   14   20     -2.24      0.00
    0   14   20     -1.06      0.00
   -1   15   20      0.05      0.00
    0   15   20     -0.31      0.00
    0   16   20     -1.68      0.00
   -8    1   21      0.69      0.00
   -7    1   21      0.96      0.00
   -6    1   21      1.95      0.00
   -5    1   21      0.57      0.00
   -4    1   21      0.13      0.00
   -3    1   21      0.18      0.00
   -2    1   21     -0.51      0.00
   -1    1   21     -0.65      0.00
    0    1   21     -0.56      0.00
    1    1   21     -1.41      0.00
   -8    2   21     -0.58      0.00
   -7    2   21     -1.37      0.00
   -6    2   21     -1.16      0.00
   -5    2   21      0.11      0.00
   -4    2   21     -0.29      0.00
   -3    2   21     -0.09      0.00
   -2    2   21     -0.76      0.00
   -1    2   21     -0.41      0.00
    0    2   21     -0.99      0.00
    1    2   21     -0.85      0.00
   -7    3   21      1.53      0.00
   -6    3   21      3.06      0.00
   -5    3   21      1.34      0.00
   -4    3   21     -0.04      0.00
   -3    3   21     -0.37      0.00
   -2    3   21     -0.35      0.00
   -1    3   21      0.24      0.00
    0    3   21     -0.38      0.00
    1    3   21     -1.88      0.00
   -7    4   21     -1.04      0.00
   -6    4   21     -0.51      0.00
   -5    4   21      1.59      0.00
   -4    4   21      0.87      0.00
   -3    4   21      0.98      0.00
   -2    4   21      0.02      0.00
   -1    4   21      0.49      0.00
    0    4   21     -1.32      0.00
    1    4   21     -1.31      0.00
   -7    5   21      0.19      0.00
   -6    5   21      1.96      0.00
   -5    5   21      0.92      0.00
   -4    5   21     -0.64      0.00
   -3    5   21     -0.84      0.00
   -2    5   21     -0.04      0.00
   -1    5   21      1.19      0.00
    0    5   21      0.23      0.00
    1    5   21     -1.45      0.00
    2    5   21     -1.22      0.00
   -7    6   21     -0.54      0.00
   -6    6   21     -0.28      0.00
   -5    6   21      2.01      0.00
   -4    6   21      1.17      0.00
   -3    6   21      0.91      0.00
   -2    6   21     -0.26      0.00
   -1    6   21      0.48      0.00
    0    6   21     -1.70      0.00
    1    6   21     -1.21      0.00
    2    6   21      0.45      0.00
   -7    7   21     -0.89      0.00
   -6    7   21      0.43      0.00
   -5    7   21      0.81      0.00
   -4    7   21     -0.36      0.00
   -3    7   21     -0.43      0.00
   -2    7   21     -0.15      0.00
   -1    7   21      0.66      0.00
    0    7   21      0.16      0.00
    1    7   21     -0.33      0.00
    2    7   21     -0.47      0.00
   -6    8   21     -0.97      0.00
   -5    8   21      0.56      0.00
   -4    8   21     -0.82      0.00
   -3    8   21     -0.75      0.00
   -2    8   21     -1.42      0.00
   -1    8   21      0.24      0.00
    0    8   21     -1.13      0.00
    1    8   21     -0.69      0.00
    2    8   21      1.08      0.00
   -6    9   21      0.07      0.00
   -5    9   21      0.97      0.00
   -4    9   21      0.03      0.00
   -3    9   21      0.49      0.00
   -2    9   21      0.02      0.00
   -1    9   21      0.41      0.00
    0    9   21      0.11      0.00
    1    9   21      0.27      0.00
   -6   10   21     -0.86      0.00
   -5   10   21      0.10      0.00
   -4   10   21     -1.86      0.00
   -3   10   21     -0.82      0.00
   -2   10   21     -0.88      0.00
   -1   10   21      1.02      0.00
    0   10   21      0.22      0.00
   -6   11   21      0.28      0.00
   -5   11   21      0.46      0.00
   -4   11   21     -0.48      0.00
   -3   11   21      0.92      0.00
   -2   11   21      0.60      0.00
   -1   11   21      1.72      0.00
    0   11   21      0.90      0.00
    1   11   21      0.19      0.00
   -6   12   21     -0.77      0.00
   -5   12   21      0.55      0.00
   -4   12   21     -1.14      0.00
   -3   12   21      0.13      0.00
   -2   12   21     -0.30      0.00
   -1   12   21      0.47      0.00
    0   12   21      0.12      0.00
   -1   13   21      2.04      0.00
   -1   14   21     -0.86      0.00
   -7    0   22     -1.46      0.00
   -6    0   22     -1.02      0.00
   -5    0   22     -0.31      0.00
   -4    0   22     -0.86      0.00
   -3    0   22     -0.64      0.00
   -2    0   22      0.26      0.00
   -1    0   22      0.17      0.00
   -7    1   22      0.89      0.00
   -6    1   22      0.24      0.00
   -5    1   22     -0.03      0.00
   -4    1   22      0.14      0.00
   -3    1   22      0.02      0.00
   -2    1   22      0.52      0.00
   -1    1   22      0.41      0.00
    0    1   22      1.10      0.00
   -7    2   22     -1.78      0.00
   -6    2   22     -1.61      0.00
   -5    2   22     -0.31      0.00
   -4    2   22     -0.56      0.00
   -3    2   22      0.03      0.00
   -2    2   22      0.62      0.00
   -1    2   22      0.56      0.00
    0    2   22      0.78      0.00
   -7    3   22      1.08      0.00
   -6    3   22     -0.37      0.00
   -5    3   22     -1.05      0.00
   -4    3   22     -0.13      0.00
   -3    3   22     -0.31      0.00
   -2    3   22      0.60      0.00
   -1    3   22      0.33      0.00
    0    3   22      2.43      0.00
   -6    4   22     -1.89      0.00
   -5    4   22     -0.01      0.00
   -4    4   22     -0.05      0.00
   -3    4   22      0.62      0.00
   -2    4   22      0.27      0.00
   -1    4   22      0.36      0.00
    0    4   22      0.77      0.00
   -6    5   22     -1.23      0.00
   -5    5   22     -2.23      0.00
   -4    5   22     -0.31      0.00
   -3    5   22     -0.25      0.00
   -2    5   22      0.22      0.00
   -1    5   22     -0.10      0.00
    0    5   22      2.88      0.00
    1    5   22      0.34      0.00
   -6    6   22     -1.48      0.00
   -5    6   22     -0.22      0.00
   -4    6   22     -0.27      0.00
   -3    6   22      0.04      0.00
   -2    6   22     -0.59      0.00
   -1    6   22     -0.13      0.00
    0    6   22      0.33      0.00
    1    6   22      0.62      0.00
   -6    7   22     -0.48      0.00
   -5    7   22     -1.62      0.00
   -4    7   22      0.87      0.00
   -3    7   22      1.00      0.00
   -2    7   22      0.90      0.00
   -1    7   22      0.05      0.00
    0    7   22      2.84      0.00
    1    7   22      0.30      0.00
   -6    8   22     -1.18      0.00
   -5    8   22     -0.76      0.00
   -4    8   22     -0.34      0.00
   -3    8   22     -0.22      0.00
   -2    8   22     -0.10      0.00
   -1    8   22      0.41      0.00
    0    8   22      0.49      0.00
   -6    9   22      0.17      0.00
   -5    9   22     -0.52      0.00
   -4    9   22      1.84      0.00
   -3    9   22      1.24      0.00
   -2    9   22      1.00      0.00
   -1    9   22     -0.53      0.00
    0    9   22      1.91      0.00
   -6   10   22     -0.40      0.00
   -2   10   22     -0.04      0.00
   -1   10   22     -0.31      0.00
   -1   11   22     -1.56      0.00
   -1   12   22     -1.78      0.00
   -5    1   23      0.62      0.00
   -4    1   23      0.91      0.00
   -3    1   23      0.03      0.00
   -2    1   23     -0.57      0.00
   -6    2   23      0.74      0.00
   -5    2   23      0.28      0.00
   -4    2   23      0.25      0.00
   -3    2   23      0.09      0.00
   -2    2   23     -0.09      0.00
   -6    3   23      0.32      0.00
   -5    3   23      0.20      0.00
   -4    3   23      0.58      0.00
   -3    3   23     -0.67      0.00
   -2    3   23     -0.99      0.00
   -5    4   23      0.78      0.00
   -4    4   23     -0.11      0.00
   -3    4   23     -0.18      0.00
   -2    4   23     -0.07      0.00
   -5    5   23     -0.09      0.00
   -4    5   23      0.80      0.00
   -3    5   23     -0.15      0.00
   -2    5   23     -0.01      0.00
   -1    5   23     -0.85      0.00
   -5    6   23      0.78      0.00
   -4    6   23     -0.96      0.00
   -3    6   23     -0.60      0.00
   -2    6   23     -0.09      0.00
   -1    6   23     -1.04      0.00
    0    6   23     -1.93      0.00
   -3    7   23      0.34      0.00
   -2    7   23      0.27      0.00
   -1    7   23     -0.69      0.00
   -2    8   23     -0.17      0.00
    1    0    0     69.00      0.00
   12    0    0     -0.16      0.00
   12    1    0     -0.15      0.00
    0    2    0    118.50      0.00
   12    2    0     -0.20      0.00
   12    3    0      0.35      0.00
   12    8    0      0.17      0.00
   12    9    0     -0.48      0.00
   12   10    0      0.18      0.00
   11   16    0      0.31      0.00
   10   19    0     -1.29      0.00
   10   20    0     -0.35      0.00
    9   22    0      3.12      0.00
    9   23    0      0.28      0.00
    9   24    0      1.54      0.00
    8   26    0     -0.43      0.00
    6   28    0     -0.39      0.00
    7   28    0     -0.36      0.00
    6   29    0      0.65      0.00
    5   30    0     -0.49      0.00
    6   30    0     -0.27      0.00
    4   31    0     -0.53      0.00
    5   31    0      0.29      0.00
    4   32    0      1.49      0.00
    1   33    0     -0.44      0.00
    3   33    0      0.42      0.00
    0   34    0      0.75      0.00
    1   34    0      0.98      0.00
  -12    1    1      0.03      0.00
   -2    1    1    -13.13      0.00
   -1    1    1   -100.89      0.00
    0    1    1   -108.07      0.00
   12    1    1      0.66      0.00
   12    2    1     -0.90      0.00
   12    3    1      0.18      0.00
   12    4    1     -1.32      0.00
   12    5    1     -0.32      0.00
  -12    8    1     -0.64      0.00
   12    8    1      0.44      0.00
  -12    9    1     -1.17      0.00
   12    9    1      0.09      0.00
  -12   10    1      0.26      0.00
  -12   11    1     -0.92      0.00
   11   15    1     -0.95      0.00
   11   16    1     -0.74      0.00
  -11   17    1      0.67      0.00
   10   18    1      2.20      0.00
  -10   19    1     -0.68      0.00
   10   19    1      1.19      0.00
  -10   20    1      0.37      0.00
   10   20    1      0.58      0.00
  -10   21    1     -1.06      0.00
    9   21    1     -1.14      0.00
    9   22    1     -0.67      0.00
   -9   23    1     -2.96      0.00
    9   23    1     -1.14      0.00
   -9   24    1      0.32      0.00
    8   25    1     -0.68      0.00
    8   26    1      1.08      0.00
   -7   28    1      0.10      0.00
   -6   28    1      0.83      0.00
    7   28    1     -0.04      0.00
   -6   29    1      0.29      0.00
    5   29    1      0.94      0.00
    6   29    1      0.77      0.00
   -6   30    1      1.11      0.00
   -5   30    1      0.84      0.00
    5   30    1     -0.03      0.00
   -5   31    1      0.50      0.00
    4   31    1     -1.18      0.00
    5   31    1     -0.37      0.00
   -4   32    1      0.07      0.00
    3   32    1     -0.28      0.00
    4   32    1      0.98      0.00
   -3   33    1      1.08      0.00
   -1   33    1     -1.07      0.00
    2   33    1     -0.58      0.00
    3   33    1     -1.17      0.00
   -1   34    1     -0.75      0.00
    0   34    1     -0.15      0.00
  -12    0    2     -0.40      0.00
   -2    0    2     26.17      0.00
   -1    0    2     84.51      0.00
   12    0    2     -1.05      0.00
   12    1    2      0.22      0.00
   12    2    2     -0.59      0.00
   12    3    2      0.73      0.00
   12    4    2      0.26      0.00
   12    5    2      0.73      0.00
   12    6    2      0.22      0.00
    0    7    2     -8.05      0.00
   12    7    2      0.10      0.00
  -12    8    2      1.54      0.00
   12    8    2     -0.16      0.00
  -12    9    2      0.08      0.00
  -12   10    2      1.64      0.00
  -12   11    2     -0.79      0.00
  -12   12    2      0.94      0.00
   11   14    2      0.12      0.00
   11   15    2      0.79      0.00
   10   17    2     -0.78      0.00
   10   18    2     -0.30      0.00
  -10   19    2     -0.72      0.00
   10   19    2     -1.07      0.00
  -10   20    2      2.34      0.00
    9   20    2     -1.56      0.00
  -10   21    2     -0.73      0.00
    9   21    2      0.26      0.00
    9   22    2     -0.17      0.00
    9   23    2      0.92      0.00
   -9   24    2      1.40      0.00
    8   24    2      1.03      0.00
    8   25    2     -1.00      0.00
   -7   27    2     -0.45      0.00
    7   27    2     -0.42      0.00
   -7   28    2      1.01      0.00
   -6   28    2     -0.57      0.00
   -6   29    2     -0.41      0.00
   -6   30    2     -1.13      0.00
   -5   30    2     -0.70      0.00
    4   30    2      0.35      0.00
    5   30    2      0.06      0.00
   -5   31    2     -0.12      0.00
    4   31    2     -1.65      0.00
   -4   32    2     -0.92      0.00
    3   32    2      0.67      0.00
    4   32    2      0.03      0.00
   -3   33    2     -0.36      0.00
   -2   33    2      1.00      0.00
   -1   33    2      0.74      0.00
    2   33    2      0.18      0.00
    0   34    2     -1.46      0.00
   -2    1    3    -25.09      0.00
   -1    1    3    -13.68      0.00
   12    1    3      0.26      0.00
    0    2    3    -32.12      0.00
   12    2    3      0.51      0.00
   12    3    3      0.11      0.00
   12    4    3      0.18      0.00
   12    5    3      0.31      0.00
  -12    8    3     -0.48      0.00
  -12    9    3     -1.37      0.00
  -12   10    3      0.29      0.00
  -12   11    3     -0.83      0.00
  -12   12    3      0.37      0.00
   11   13    3      0.61      0.00
   11   14    3      0.19      0.00
   10   16    3     -0.35      0.00
  -11   17    3     -0.09      0.00
   10   17    3     -1.29      0.00
  -11   18    3     -0.62      0.00
   10   18    3      0.09      0.00
    9   19    3      2.23      0.00
   10   19    3      0.49      0.00
  -10   20    3      0.58      0.00
    9   20    3      0.71      0.00
  -10   21    3     -1.69      0.00
    9   21    3      1.93      0.00
    9   22    3     -0.68      0.00
    8   23    3     -0.40      0.00
   -9   24    3     -1.28      0.00
    8   24    3     -0.72      0.00
    8   25    3      0.35      0.00
   -8   26    3     -0.08      0.00
   -7   26    3      1.53      0.00
    7   26    3      0.98      0.00
   -7   27    3      0.33      0.00
    7   27    3      0.60      0.00
   -7   28    3      0.23      0.00
   -6   28    3     -0.19      0.00
   -6   29    3      0.98      0.00
    6   29    3     -0.28      0.00
   -6   30    3     -0.28      0.00
   -5   30    3     -0.60      0.00
   -5   31    3      0.31      0.00
    3   31    3      0.03      0.00
    4   31    3     -0.14      0.00
   -4   32    3      0.28      0.00
   -2   32    3     -2.21      0.00
    2   32    3      0.75      0.00
    3   32    3      1.03      0.00
   -3   33    3      1.51      0.00
   -2   33    3      0.22      0.00
   -1   33    3      0.72      0.00
    2   33    3      0.67      0.00
  -12    8    4      0.58      0.00
  -12    9    4      0.27      0.00
  -12   10    4      0.70      0.00
  -12   11    4     -0.33      0.00
  -12   12    4     -0.47      0.00
   11   12    4     -0.67      0.00
  -12   13    4      0.04      0.00
   11   13    4     -0.82      0.00
   10   15    4     -0.44      0.00
   10   16    4      1.26      0.00
  -11   17    4      0.46      0.00
   10   17    4      0.24      0.00
  -11   18    4      0.95      0.00
    9   18    4     -0.69      0.00
   10   18    4      0.49      0.00
    9   19    4     -0.08      0.00
    9   20    4     -2.32      0.00
  -10   21    4      0.21      0.00
    9   21    4     -0.18      0.00
    8   22    4     -0.92      0.00
    8   23    4      1.43      0.00
    8   24    4     -0.37      0.00
   -8   25    4     -0.21      0.00
    7   25    4      0.17      0.00
   -8   26    4      0.20      0.00
   -7   26    4     -1.10      0.00
    7   26    4     -0.83      0.00
   -7   27    4     -0.81      0.00
   -7   28    4     -1.38      0.00
    6   28    4     -0.29      0.00
   -6   29    4      0.22      0.00
   -6   30    4     -0.40      0.00
    5   30    4      1.57      0.00
   -5   31    4      1.28      0.00
    3   31    4     -0.63      0.00
    4   31    4      1.17      0.00
   -4   32    4     -1.60      0.00
   -3   32    4     -0.72      0.00
   -2   32    4      0.29      0.00
    2   32    4     -0.82      0.00
    3   32    4     -0.25      0.00
   -3   33    4      1.19      0.00
   -2   33    4      0.55      0.00
   -1   33    4      0.67      0.00
    1   33    4     -1.83      0.00
    2   33    4     -0.70      0.00
  -13    1    5     -0.04      0.00
  -12    7    5      0.15      0.00
  -12    8    5     -0.68      0.00
  -12    9    5     -0.80      0.00
  -12   10    5     -0.12      0.00
  -12   11    5      0.21      0.00
   11   11    5      0.78      0.00
  -12   12    5      0.20      0.00
  -12   13    5      0.96      0.00
   10   14    5      1.23      0.00
   10   15    5     -0.48      0.00
   10   16    5      0.71      0.00
   10   17    5     -0.40      0.00
  -11   18    5     -1.04      0.00
    9   18    5     -0.84      0.00
    9   19    5      0.98      0.00
    9   20    5     -0.10      0.00
    8   21    5      1.73      0.00
    9   21    5      0.94      0.00
    8   22    5     -0.02      0.00
    8   23    5      0.40      0.00
   -9   24    5     -0.85      0.00
   -8   24    5      0.67      0.00
    7   24    5     -1.45      0.00
   -8   25    5     -0.70      0.00
    7   25    5     -0.24      0.00
   -8   26    5      0.61      0.00
   -7   26    5      0.74      0.00
    7   26    5     -0.68      0.00
   -7   27    5      0.72      0.00
    6   27    5      0.91      0.00
   -7   28    5      0.13      0.00
    6   28    5      0.65      0.00
   -6   29    5      0.52      0.00
    5   29    5     -1.16      0.00
   -6   30    5     -0.54      0.00
   -5   31    5      1.13      0.00
   -3   31    5      0.09      0.00
    4   31    5     -1.26      0.00
   -4   32    5     -1.19      0.00
   -3   32    5     -0.96      0.00
    2   32    5      0.99      0.00
   -2   33    5     -0.63      0.00
    0   33    5     -0.48      0.00
    1   33    5      0.93      0.00
  -13    0    6      0.33      0.00
   11    0    6      1.04      0.00
  -13    1    6      0.24      0.00
   11    1    6      0.27      0.00
   11    2    6      0.32      0.00
   11    3    6      0.52      0.00
  -12    7    6      0.22      0.00
  -12    8    6      0.63      0.00
   11    8    6     -0.91      0.00
  -12    9    6      0.41      0.00
   11    9    6      0.39      0.00
  -12   10    6      0.24      0.00
  -12   11    6      0.35      0.00
  -12   12    6     -0.70      0.00
  -12   13    6     -0.24      0.00
   10   14    6      0.33      0.00
   10   15    6     -0.98      0.00
    9   17    6      0.50      0.00
  -11   18    6     -0.82      0.00
    9   18    6      0.03      0.00
    9   19    6      0.59      0.00
    8   20    6     -0.92      0.00
    9   20    6     -0.11      0.00
  -10   21    6      0.91      0.00
    8   21    6     -0.52      0.00
    8   22    6     -0.66      0.00
    7   23    6      0.21      0.00
    8   23    6     -0.37      0.00
   -9   24    6      0.72      0.00
    7   24    6      0.45      0.00
   -8   25    6     -0.23      0.00
    7   25    6      0.53      0.00
   -8   26    6     -0.17      0.00
   -7   26    6      0.95      0.00
    6   26    6     -0.01      0.00
   -7   27    6     -0.26      0.00
    6   27    6      0.10      0.00
   -7   28    6     -0.39      0.00
    5   28    6      0.11      0.00
   -6   29    6      0.98      0.00
    5   29    6      0.51      0.00
    4   30    6      0.46      0.00
   -5   31    6      1.65      0.00
   -4   31    6      0.84      0.00
    3   31    6      0.18      0.00
   -3   32    6     -0.05      0.00
    0   32    6     -0.26      0.00
    1   32    6     -1.12      0.00
   -1   33    6      0.27      0.00
[truncated: 307,847 more chars]
